# Supplementary material for: Stage-specific transcriptomic changes in pancreatic α-cells after massive β-cell loss
Source: BMC Genomics. 2021 Aug 2;22:585. doi: 10.1186/s12864-021-07812-x (PMC8330016; doi:10.1186/s12864-021-07812-x)
Supplement: Supplementary file 2 — Additional file 2: Supplementary Table 1. Alignment details for raw RNA-seq and ChIP-seq data used in this study. Supplementary Table 2. Gene Set Enrichment Analysis significant (p<0.05, FDR<0.25) results obtained from pairwise sample comparisons. Categories mentioned in the manuscript are highlighted in bold. Supplementary Table 3. Genes excluded from the final clustering analysis. Supplementary Table 4. Lists of “α-cell transitional genes” including gene cluster association capturing the main differences between α-cells at different stages after β-cell loss. Number of human pancreatic islet enhancers, and number islet transcription binding sites for five islet transcription factors, that were associated with the promoters of genes in clusters 1 to 5. Supplementary Table 5. Statistical tests for genes showed in Figure 4B. Supplementary Table 6. Number of cells counted for the quantifications presented in the manuscript figures. [file 12864_2021_7812_MOESM2_ESM.xlsx]

## Sheet: Supplementary Table 1
Supplementary Table 1. Alignment details for raw RNA-seq and ChIP-seq data used in this study
Sample	Source organism	Experiment	Description	Total reads	Mapped reads	Source
α-cell Ctrl	Mus musculus	RNA-seq	Control FACS sorted α-cells. Replicate 1.	24,544,937	20,791,029	This study
α-cell Ctrl	Mus musculus	RNA-seq	Control FACS sorted α-cells. Replicate 2.	28,097,939	23,358,267	This study
α-cell Ctrl	Mus musculus	RNA-seq	Control FACS sorted α-cells. Replicate 3.	25,837,202	21,927,853	This study
α-cell 5dpDT	Mus musculus	RNA-seq	α-cells FACS sorted 5 days after DT-induced β-cell loss. Replicate 1.	27,941,357	23,453,238	This study
α-cell 5dpDT	Mus musculus	RNA-seq	α-cells FACS sorted 5 days after DT-induced β-cell loss. Replicate 2.	26,365,820	21,915,844	This study
α-cell 5dpDT	Mus musculus	RNA-seq	α-cells FACS sorted 5 days after DT-induced β-cell loss. Replicate 3.	33,624,260	28,393,845	This study
α-cell 15dpDT	Mus musculus	RNA-seq	α-cells FACS sorted 15 days after DT-induced β-cell loss. Replicate 1.	30,914,506	25,710,679	This study
α-cell 15dpDT	Mus musculus	RNA-seq	α-cells FACS sorted 15 days after DT-induced β-cell loss. Replicate 2.	29,540,118	24,865,935	This study
α-cell 15dpDT	Mus musculus	RNA-seq	α-cells FACS sorted 15 days after DT-induced β-cell loss. Replicate 3.	32,590,074	26,905,376	This study
α-cell 30dpDT	Mus musculus	RNA-seq	α-cells FACS sorted 30 days after DT-induced β-cell loss. Replicate 1.	21,001,273	17,681,857	This study
α-cell 30dpDT	Mus musculus	RNA-seq	α-cells FACS sorted 30 days after DT-induced β-cell loss. Replicate 2.	29,043,290	24,428,505	This study
α-cell 30dpDT	Mus musculus	RNA-seq	α-cells FACS sorted 30 days after DT-induced β-cell loss. Replicate 3.	35,704,946	29,652,162	This study
α-cell 30dpDT	Mus musculus	RNA-seq	α-cells FACS sorted 30 days after DT-induced β-cell loss. Replicate 4.	30,769,758	26,294,173	This study
α-cell 30dpDT	Mus musculus	RNA-seq	α-cells FACS sorted 30 days after DT-induced β-cell loss. Replicate 5.	31,216,180	25,979,406	This study
FOXA2 (HI 32)	Homo sapiens	ChIP-seq	Adult human islets	39096815	32716711	E-MTAB-1919 (ArrayExpress Archive)
FOXA2 (HI 101)	Homo sapiens	ChIP-seq	Adult human islets	25286417	21542941	E-MTAB-1919 (ArrayExpress Archive)
MAFB (HI 81)	Homo sapiens	ChIP-seq	Adult human islets	24612652	20637091	E-MTAB-1919 (ArrayExpress Archive)
MAFB (HI 87)	Homo sapiens	ChIP-seq	Adult human islets	25627011	20734338	E-MTAB-1919 (ArrayExpress Archive)
NKX2-2 (HI 87)	Homo sapiens	ChIP-seq	Adult human islets	25457503	21802543	E-MTAB-1919 (ArrayExpress Archive)
NKX2-2 (HI 88)	Homo sapiens	ChIP-seq	Adult human islets	24843130	21012842	E-MTAB-1919 (ArrayExpress Archive)
NKX6-1 (HI 102)	Homo sapiens	ChIP-seq	Adult human islets	25397160	17910218	E-MTAB-1919 (ArrayExpress Archive)
NKX6-1 (HI 118)	Homo sapiens	ChIP-seq	Adult human islets	24150767	19003373	E-MTAB-1919 (ArrayExpress Archive)
PDX1 (HI 32)	Homo sapiens	ChIP-seq	Adult human islets	53393148	43420345	E-MTAB-1919 (ArrayExpress Archive)
PDX1 (HI 45)	Homo sapiens	ChIP-seq	Adult human islets	39200982	32429649	E-MTAB-1919 (ArrayExpress Archive)

## Sheet: Supplementary Table 2
Supplementary Table 2. Gene Set Enrichment Analysis significant (p<0.05, FDR<0.25) results obtained from pairwise sample comparisons. Categories mentioned in the manuscript are highlighted in bold.
α-cells Ctrl vs α-cells 5dpDT
α-cells Ctrl		α-cells 5dpDT
Geneset	NES	Geneset	NES
REACTOME_TRANSPORT_OF_GLUCOSE_AND_OTHER_SUGARS_BILE_SALTS_AND_ORGANIC_ACIDS_METAL_IONS_AND_AMINE_COMPOUNDS	1.85	REACTOME_INTERFERON_SIGNALING	-2.48
PASQUALI_ISLET_CELL_IDENTITY_GENES_ASSOC_W_ENHANCER_CLUSTERS	1.72	REACTOME_DNA_REPLICATION	-2.16
NABA_CORE_MATRISOME	1.71	REACTOME_MITOTIC_M_M_G1_PHASES	-2.16
NABA_ECM_GLYCOPROTEINS	1.66	REACTOME_ANTIVIRAL_MECHANISM_BY_IFN_STIMULATED_GENES	-2.11
REACTOME_SIGNALING_BY_NOTCH1	1.5	REACTOME_CELL_CYCLE_CHECKPOINTS	-2.07
REACTOME_SIGNALING_BY_NOTCH	1.48	REACTOME_G1_S_TRANSITION	-2.06
GO_SMOOTHENED_SIGNALING_PATHWAY	1.48	REACTOME_MITOTIC_PROMETAPHASE	-2.01
REACTOME_SLC_MEDIATED_TRANSMEMBRANE_TRANSPORT	1.47	REACTOME_SYNTHESIS_OF_DNA	-2.01
REACTOME_HEPARAN_SULFATE_HEPARIN_HS_GAG_METABOLISM	1.46	REACTOME_S_PHASE	-2
REACTOME_L1CAM_INTERACTIONS	1.45	REACTOME_CYTOKINE_SIGNALING_IN_IMMUNE_SYSTEM	-1.97
		REACTOME_CELL_CYCLE	-1.97
		REACTOME_RIG_I_MDA5_MEDIATED_INDUCTION_OF_IFN_ALPHA_BETA_PATHWAYS	-1.96
		REACTOME_CELL_CYCLE_MITOTIC	-1.95
		KEGG_RIG_I_LIKE_RECEPTOR_SIGNALING_PATHWAY	-1.95
		REACTOME_ORC1_REMOVAL_FROM_CHROMATIN	-1.94
		REACTOME_ANTIGEN_PROCESSING_CROSS_PRESENTATION	-1.89
		REACTOME_MEIOTIC_RECOMBINATION	-1.88
		REACTOME_M_G1_TRANSITION	-1.88
		REACTOME_MITOTIC_G1_G1_S_PHASES	-1.86
		REACTOME_CDT1_ASSOCIATION_WITH_THE_CDC6_ORC_ORIGIN_COMPLEX	-1.82
		REACTOME_REGULATION_OF_MITOTIC_CELL_CYCLE	-1.82
		REACTOME_SRP_DEPENDENT_COTRANSLATIONAL_PROTEIN_TARGETING_TO_MEMBRANE	-1.82
		REACTOME_CHROMOSOME_MAINTENANCE	-1.81
		REACTOME_SCFSKP2_MEDIATED_DEGRADATION_OF_P27_P21	-1.79
		REACTOME_ER_PHAGOSOME_PATHWAY	-1.72
		REACTOME_APC_C_CDC20_MEDIATED_DEGRADATION_OF_MITOTIC_PROTEINS	-1.71
		REACTOME_P53_DEPENDENT_G1_DNA_DAMAGE_RESPONSE	-1.71
		REACTOME_AMYLOIDS	-1.69
		REACTOME_TRANSLATION	-1.68
		REACTOME_TELOMERE_MAINTENANCE	-1.68
		REACTOME_INNATE_IMMUNE_SYSTEM	-1.67
		REACTOME_ASSEMBLY_OF_THE_PRE_REPLICATIVE_COMPLEX	-1.66
		REACTOME_RESPIRATORY_ELECTRON_TRANSPORT	-1.65
		REACTOME_MEIOSIS	-1.65
		REACTOME_CYCLIN_E_ASSOCIATED_EVENTS_DURING_G1_S_TRANSITION_	-1.64
		REACTOME_APC_C_CDH1_MEDIATED_DEGRADATION_OF_CDC20_AND_OTHER_APC_C_CDH1_TARGETED_PROTEINS_IN_LATE_MITOSIS_EARLY_G1	-1.63
		KEGG_RIBOSOME	-1.63
		REACTOME_RESPIRATORY_ELECTRON_TRANSPORT_ATP_SYNTHESIS_BY_CHEMIOSMOTIC_COUPLING_AND_HEAT_PRODUCTION_BY_UNCOUPLING_PROTEINS_	-1.6
		REACTOME_IMMUNE_SYSTEM	-1.58
		KEGG_CELL_CYCLE	-1.58
		REACTOME_PEPTIDE_CHAIN_ELONGATION	-1.58
		PID_E2F_PATHWAY	-1.57
		REACTOME_INFLUENZA_VIRAL_RNA_TRANSCRIPTION_AND_REPLICATION	-1.57
		REACTOME_TRANSPORT_OF_MATURE_TRANSCRIPT_TO_CYTOPLASM	-1.57
		REACTOME_RNA_POL_I_TRANSCRIPTION	-1.54
		KEGG_P53_SIGNALING_PATHWAY	-1.5
		REACTOME_AUTODEGRADATION_OF_CDH1_BY_CDH1_APC_C	-1.48
		REACTOME_3_UTR_MEDIATED_TRANSLATIONAL_REGULATION	-1.47
		REACTOME_CLASS_I_MHC_MEDIATED_ANTIGEN_PROCESSING_PRESENTATION	-1.45
		REACTOME_MEIOTIC_SYNAPSIS	-1.44
		KEGG_PPAR_SIGNALING_PATHWAY	-1.44
		REACTOME_DNA_REPAIR	-1.44
		REACTOME_PROCESSING_OF_CAPPED_INTRON_CONTAINING_PRE_MRNA	-1.42
		REACTOME_RNA_POL_I_RNA_POL_III_AND_MITOCHONDRIAL_TRANSCRIPTION	-1.41
		REACTOME_TRANSCRIPTION	-1.4
		REACTOME_TRIF_MEDIATED_TLR3_SIGNALING	-1.4
		REACTOME_MITOTIC_G2_G2_M_PHASES	-1.39
		KEGG_TOLL_LIKE_RECEPTOR_SIGNALING_PATHWAY	-1.36
		REACTOME_INFLUENZA_LIFE_CYCLE	-1.36
		REACTOME_FACTORS_INVOLVED_IN_MEGAKARYOCYTE_DEVELOPMENT_AND_PLATELET_PRODUCTION	-1.35
		REACTOME_METABOLISM_OF_RNA	-1.35
		REACTOME_MRNA_PROCESSING	-1.33
		REACTOME_MRNA_SPLICING	-1.32
		KEGG_OXIDATIVE_PHOSPHORYLATION	-1.31
		REACTOME_HOST_INTERACTIONS_OF_HIV_FACTORS	-1.31
α-cells 5dpDT vs α-cells 15dpDT
α-cells 5dpDT		α-cells 15dpDT
Geneset	NES	Geneset	NES
REACTOME_INTERFERON_SIGNALING	2.64	KEGG_HEMATOPOIETIC_CELL_LINEAGE	-2.05
REACTOME_RIG_I_MDA5_MEDIATED_INDUCTION_OF_IFN_ALPHA_BETA_PATHWAYS	2.45	NABA_ECM_GLYCOPROTEINS	-1.79
REACTOME_ANTIVIRAL_MECHANISM_BY_IFN_STIMULATED_GENES	2.36	NABA_CORE_MATRISOME	-1.74
REACTOME_ER_PHAGOSOME_PATHWAY	2.26	YAUCH_HEDGEHOG_SIGNALING_PARACRINE_UP (i.e. genes up-regulated after hedgehog (Hh) pathway inhibition)	-1.67
REACTOME_CYTOKINE_SIGNALING_IN_IMMUNE_SYSTEM	2.15	NABA_MATRISOME	-1.55
REACTOME_RNA_POL_I_TRANSCRIPTION	2.14	KEGG_CYTOKINE_CYTOKINE_RECEPTOR_INTERACTION	-1.54
REACTOME_DESTABILIZATION_OF_MRNA_BY_AUF1_HNRNP_D0	2.13	NABA_ECM_REGULATORS	-1.44
REACTOME_ASPARAGINE_N_LINKED_GLYCOSYLATION	2.13	REACTOME_G_ALPHA_I_SIGNALLING_EVENTS	-1.43
REACTOME_GLUCOSE_METABOLISM	2.11	KEGG_DILATED_CARDIOMYOPATHY	-1.42
REACTOME_APC_C_CDH1_MEDIATED_DEGRADATION_OF_CDC20_AND_OTHER_APC_C_CDH1_TARGETED_PROTEINS_IN_LATE_MITOSIS_EARLY_G1	2.09	PID_TCR_PATHWAY	-1.42
REACTOME_CYCLIN_E_ASSOCIATED_EVENTS_DURING_G1_S_TRANSITION_	2.07	KEGG_COMPLEMENT_AND_COAGULATION_CASCADES	-1.42
KEGG_RIG_I_LIKE_RECEPTOR_SIGNALING_PATHWAY	2.07	NABA_MATRISOME_ASSOCIATED	-1.42
REACTOME_REGULATION_OF_MITOTIC_CELL_CYCLE	2.07	KEGG_CALCIUM_SIGNALING_PATHWAY	-1.41
REACTOME_AUTODEGRADATION_OF_CDH1_BY_CDH1_APC_C	2.07	NABA_SECRETED_FACTORS	-1.38
REACTOME_ORC1_REMOVAL_FROM_CHROMATIN	2.07	REACTOME_TRANSPORT_OF_GLUCOSE_AND_OTHER_SUGARS_BILE_SALTS_AND_ORGANIC_ACIDS_METAL_IONS_AND_AMINE_COMPOUNDS	-1.37
REACTOME_UNFOLDED_PROTEIN_RESPONSE	2.06	KEGG_NEUROACTIVE_LIGAND_RECEPTOR_INTERACTION	-1.36
REACTOME_P53_DEPENDENT_G1_DNA_DAMAGE_RESPONSE	2.06	REACTOME_CLASS_A1_RHODOPSIN_LIKE_RECEPTORS	-1.36
REACTOME_SCFSKP2_MEDIATED_DEGRADATION_OF_P27_P21	2.06
REACTOME_RNA_POL_I_RNA_POL_III_AND_MITOCHONDRIAL_TRANSCRIPTION	2.04
KEGG_PATHOGENIC_ESCHERICHIA_COLI_INFECTION	2.03
REACTOME_ASSEMBLY_OF_THE_PRE_REPLICATIVE_COMPLEX	2.02
REACTOME_APC_C_CDC20_MEDIATED_DEGRADATION_OF_MITOTIC_PROTEINS	2.02
REACTOME_REGULATION_OF_MRNA_STABILITY_BY_PROTEINS_THAT_BIND_AU_RICH_ELEMENTS	2.02
REACTOME_SIGNALING_BY_WNT	2
REACTOME_CDT1_ASSOCIATION_WITH_THE_CDC6_ORC_ORIGIN_COMPLEX	1.99
REACTOME_CLASS_I_MHC_MEDIATED_ANTIGEN_PROCESSING_PRESENTATION	1.96
REACTOME_ANTIGEN_PROCESSING_UBIQUITINATION_PROTEASOME_DEGRADATION	1.93
REACTOME_METABOLISM_OF_PROTEINS	1.87
REACTOME_ANTIGEN_PROCESSING_CROSS_PRESENTATION	1.87
REACTOME_TELOMERE_MAINTENANCE	1.86
REACTOME_AMYLOIDS	1.86
REACTOME_HOST_INTERACTIONS_OF_HIV_FACTORS	1.85
REACTOME_PROCESSING_OF_CAPPED_INTRON_CONTAINING_PRE_MRNA	1.85
REACTOME_HIV_INFECTION	1.84
REACTOME_TRANSCRIPTION	1.84
REACTOME_APOPTOSIS	1.8
REACTOME_TRANSLATION	1.8
REACTOME_IMMUNE_SYSTEM	1.79
REACTOME_MRNA_PROCESSING	1.79
REACTOME_DIABETES_PATHWAYS	1.78
PID_MTOR_4PATHWAY	1.78
REACTOME_G1_S_TRANSITION	1.77
REACTOME_DOWNSTREAM_SIGNALING_EVENTS_OF_B_CELL_RECEPTOR_BCR	1.77
KEGG_UBIQUITIN_MEDIATED_PROTEOLYSIS	1.76
REACTOME_MITOTIC_G1_G1_S_PHASES	1.75
REACTOME_CELL_CYCLE_CHECKPOINTS	1.73
REACTOME_MRNA_SPLICING	1.73
REACTOME_INNATE_IMMUNE_SYSTEM	1.72
SIG_PIP3_SIGNALING_IN_CARDIAC_MYOCTES	1.72
REACTOME_ACTIVATION_OF_NF_KAPPAB_IN_B_CELLS	1.72
PID_MET_PATHWAY	1.72
REACTOME_CELL_CYCLE	1.71
REACTOME_MITOTIC_M_M_G1_PHASES	1.69
REACTOME_M_G1_TRANSITION	1.69
REACTOME_MHC_CLASS_II_ANTIGEN_PRESENTATION	1.69
KEGG_TOLL_LIKE_RECEPTOR_SIGNALING_PATHWAY	1.69
PID_ERBB1_DOWNSTREAM_PATHWAY	1.69
REACTOME_POST_TRANSLATIONAL_PROTEIN_MODIFICATION	1.68
REACTOME_MEIOTIC_SYNAPSIS	1.65
REACTOME_REGULATION_OF_APOPTOSIS	1.64
REACTOME_S_PHASE	1.64
REACTOME_METABOLISM_OF_RNA	1.64
REACTOME_SIGNALING_BY_EGFR_IN_CANCER	1.63
PID_VEGFR1_2_PATHWAY	1.62
KEGG_VIBRIO_CHOLERAE_INFECTION	1.61
GO_INSULIN_RECEPTOR_SIGNALING_PATHWAY	1.61
REACTOME_TOLL_RECEPTOR_CASCADES	1.6
REACTOME_MEMBRANE_TRAFFICKING	1.6
REACTOME_SYNTHESIS_OF_DNA	1.58
REACTOME_DNA_REPLICATION	1.58
REACTOME_TRIF_MEDIATED_TLR3_SIGNALING	1.58
REACTOME_MEIOTIC_RECOMBINATION	1.58
KEGG_INSULIN_SIGNALING_PATHWAY	1.58
REACTOME_CELL_CYCLE_MITOTIC	1.58
KEGG_TIGHT_JUNCTION	1.57
PID_PDGFRB_PATHWAY	1.57
REACTOME_CHROMOSOME_MAINTENANCE	1.57
REACTOME_METABOLISM_OF_MRNA	1.57
PID_RAC1_PATHWAY	1.55
REACTOME_ACTIVATED_TLR4_SIGNALLING	1.55
REACTOME_DOWNSTREAM_SIGNAL_TRANSDUCTION	1.55
REACTOME_FATTY_ACID_TRIACYLGLYCEROL_AND_KETONE_BODY_METABOLISM	1.54
REACTOME_LATE_PHASE_OF_HIV_LIFE_CYCLE	1.53
REACTOME_SIGNALING_BY_THE_B_CELL_RECEPTOR_BCR	1.53
REACTOME_CELL_JUNCTION_ORGANIZATION	1.5
REACTOME_SEMAPHORIN_INTERACTIONS	1.49
KEGG_RENAL_CELL_CARCINOMA	1.48
PID_TRKR_PATHWAY	1.48
KEGG_SPLICEOSOME	1.48
REACTOME_NGF_SIGNALLING_VIA_TRKA_FROM_THE_PLASMA_MEMBRANE	1.47
KEGG_ENDOMETRIAL_CANCER	1.46
REACTOME_SIGNALING_BY_SCF_KIT	1.46
REACTOME_ADAPTIVE_IMMUNE_SYSTEM	1.46
KEGG_PARKINSONS_DISEASE	1.46
REACTOME_SIGNALING_BY_PDGF	1.45
KEGG_SYSTEMIC_LUPUS_ERYTHEMATOSUS	1.44
ST_FAS_SIGNALING_PATHWAY	1.43
KEGG_CHRONIC_MYELOID_LEUKEMIA	1.43
KEGG_EPITHELIAL_CELL_SIGNALING_IN_HELICOBACTER_PYLORI_INFECTION	1.43
REACTOME_HIV_LIFE_CYCLE	1.43
REACTOME_SIGNALLING_BY_NGF	1.43
REACTOME_SIGNALING_BY_NOTCH	1.42
KEGG_CELL_CYCLE	1.41
KEGG_GLYCOLYSIS_GLUCONEOGENESIS	1.41
PID_MYC_ACTIV_PATHWAY	1.41
KEGG_NEUROTROPHIN_SIGNALING_PATHWAY	1.4
REACTOME_FACTORS_INVOLVED_IN_MEGAKARYOCYTE_DEVELOPMENT_AND_PLATELET_PRODUCTION	1.4
REACTOME_NFKB_AND_MAP_KINASES_ACTIVATION_MEDIATED_BY_TLR4_SIGNALING_REPERTOIRE	1.39
REACTOME_TRANS_GOLGI_NETWORK_VESICLE_BUDDING	1.39
REACTOME_CELL_CELL_JUNCTION_ORGANIZATION	1.39
REACTOME_CELL_CELL_COMMUNICATION	1.38
PID_P75_NTR_PATHWAY	1.38
REACTOME_SIGNALING_BY_TGF_BETA_RECEPTOR_COMPLEX	1.37
BIOCARTA_MAPK_PATHWAY	1.37
KEGG_OXIDATIVE_PHOSPHORYLATION	1.36
REACTOME_METABOLISM_OF_CARBOHYDRATES	1.36
PID_FAK_PATHWAY	1.35
PID_CDC42_PATHWAY	1.4
PID_REG_GR_PATHWAY	1.35
REACTOME_SRP_DEPENDENT_COTRANSLATIONAL_PROTEIN_TARGETING_TO_MEMBRANE	1.34
PID_E2F_PATHWAY	1.34
KEGG_PROSTATE_CANCER	1.33
REACTOME_SIGNALING_BY_INSULIN_RECEPTOR	1.32
KEGG_LYSOSOME	1.32
REACTOME_RESPIRATORY_ELECTRON_TRANSPORT_ATP_SYNTHESIS_BY_CHEMIOSMOTIC_COUPLING_AND_HEAT_PRODUCTION_BY_UNCOUPLING_PROTEINS_	1.31
REACTOME_INFLUENZA_LIFE_CYCLE	1.27
KEGG_REGULATION_OF_ACTIN_CYTOSKELETON	1.22
REACTOME_METABOLISM_OF_LIPIDS_AND_LIPOPROTEINS	1.2
REACTOME_METABOLISM_OF_AMINO_ACIDS_AND_DERIVATIVES	1.19
REACTOME_DEVELOPMENTAL_BIOLOGY	1.16
α-cells 15dpDT vs α-cells 30dpDT
α-cells 15dpDT		α-cells 30dpDT
Geneset	NES	Geneset	NES
KEGG_COMPLEMENT_AND_COAGULATION_CASCADES	1.61	REACTOME_TRANSLATION	-2.75
		REACTOME_3_UTR_MEDIATED_TRANSLATIONAL_REGULATION	-2.68
		REACTOME_PEPTIDE_CHAIN_ELONGATION	-2.58
		REACTOME_SRP_DEPENDENT_COTRANSLATIONAL_PROTEIN_TARGETING_TO_MEMBRANE	-2.55
		REACTOME_NONSENSE_MEDIATED_DECAY_ENHANCED_BY_THE_EXON_JUNCTION_COMPLEX	-2.51
		REACTOME_INFLUENZA_VIRAL_RNA_TRANSCRIPTION_AND_REPLICATION	-2.51
		REACTOME_ACTIVATION_OF_THE_MRNA_UPON_BINDING_OF_THE_CAP_BINDING_COMPLEX_AND_EIFS_AND_SUBSEQUENT_BINDING_TO_43S	-2.49
		REACTOME_INFLUENZA_LIFE_CYCLE	-2.42
		KEGG_RIBOSOME	-2.41
		REACTOME_METABOLISM_OF_PROTEINS	-2.29
		REACTOME_ASPARAGINE_N_LINKED_GLYCOSYLATION	-2.26
		PID_MET_PATHWAY	-2.26
		REACTOME_METABOLISM_OF_MRNA	-2.19
		REACTOME_UNFOLDED_PROTEIN_RESPONSE	-2.18
		PID_PDGFRB_PATHWAY	-2.12
		GO_INSULIN_RECEPTOR_SIGNALING_PATHWAY	-2.1
		REACTOME_DIABETES_PATHWAYS	-2.09
		REACTOME_METABOLISM_OF_RNA	-2.07
		KEGG_LYSOSOME	-2.03
		PID_ERBB1_DOWNSTREAM_PATHWAY	-2.02
		PID_RAC1_PATHWAY	-2.01
		PID_TRKR_PATHWAY	-2
		KEGG_PATHOGENIC_ESCHERICHIA_COLI_INFECTION	-1.99
		KEGG_RENAL_CELL_CARCINOMA	-1.94
		KEGG_NEUROTROPHIN_SIGNALING_PATHWAY	-1.92
		PID_MTOR_4PATHWAY	-1.92
		PID_VEGFR1_2_PATHWAY	-1.88
		REACTOME_POST_TRANSLATIONAL_PROTEIN_MODIFICATION	-1.86
		REACTOME_MHC_CLASS_II_ANTIGEN_PRESENTATION	-1.86
		REACTOME_SIGNALING_BY_EGFR_IN_CANCER	-1.83
		PID_CXCR4_PATHWAY	-1.81
		ST_FAS_SIGNALING_PATHWAY	-1.81
		REACTOME_NGF_SIGNALLING_VIA_TRKA_FROM_THE_PLASMA_MEMBRANE	-1.8
		REACTOME_MEMBRANE_TRAFFICKING	-1.79
		KEGG_TIGHT_JUNCTION	-1.76
		PID_P75_NTR_PATHWAY	-1.74
		REACTOME_SIGNALLING_BY_NGF	-1.74
		REACTOME_ADAPTIVE_IMMUNE_SYSTEM	-1.74
		KEGG_VIBRIO_CHOLERAE_INFECTION	-1.71
		SIG_PIP3_SIGNALING_IN_CARDIAC_MYOCTES	-1.71
		REACTOME_SEMAPHORIN_INTERACTIONS	-1.67
		REACTOME_SIGNALING_BY_TGF_BETA_RECEPTOR_COMPLEX	-1.67
		REACTOME_RNA_POL_I_TRANSCRIPTION	-1.67
		KEGG_ENDOCYTOSIS	-1.65
		REACTOME_COSTIMULATION_BY_THE_CD28_FAMILY	-1.65
		KEGG_FC_GAMMA_R_MEDIATED_PHAGOCYTOSIS	-1.64
		PID_CDC42_PATHWAY	-1.64
		KEGG_UBIQUITIN_MEDIATED_PROTEOLYSIS	-1.64
		REACTOME_RNA_POL_I_RNA_POL_III_AND_MITOCHONDRIAL_TRANSCRIPTION	-1.63
		REACTOME_SIGNALING_BY_SCF_KIT	-1.6
		PID_P53_REGULATION_PATHWAY	-1.59
		REACTOME_TRANS_GOLGI_NETWORK_VESICLE_BUDDING	-1.58
		REACTOME_CLASS_I_MHC_MEDIATED_ANTIGEN_PROCESSING_PRESENTATION	-1.58
		PID_FCER1_PATHWAY	-1.56
		PID_CASPASE_PATHWAY	-1.55
		REACTOME_CELL_JUNCTION_ORGANIZATION	-1.55
		REACTOME_TRAF6_MEDIATED_INDUCTION_OF_NFKB_AND_MAP_KINASES_UPON_TLR7_8_OR_9_ACTIVATION	-1.55
		REACTOME_MRNA_SPLICING	-1.54
		REACTOME_L1CAM_INTERACTIONS	-1.54
		PID_FAK_PATHWAY	-1.53
		BIOCARTA_MAPK_PATHWAY	-1.53
		REACTOME_GLUCOSE_METABOLISM	-1.53
		KEGG_ADHERENS_JUNCTION	-1.52
		KEGG_SPLICEOSOME	-1.52
		REACTOME_HIV_INFECTION	-1.52
		REACTOME_IMMUNE_SYSTEM	-1.52
		REACTOME_DOWNSTREAM_SIGNAL_TRANSDUCTION	-1.51
		REACTOME_MYD88_MAL_CASCADE_INITIATED_ON_PLASMA_MEMBRANE	-1.5
		REACTOME_ANTIGEN_PROCESSING_UBIQUITINATION_PROTEASOME_DEGRADATION	-1.5
		KEGG_REGULATION_OF_ACTIN_CYTOSKELETON	-1.49
		REACTOME_CELL_CELL_COMMUNICATION	-1.49
		REACTOME_SIGNALING_BY_NOTCH	-1.48
		KEGG_CHRONIC_MYELOID_LEUKEMIA	-1.48
		ST_INTEGRIN_SIGNALING_PATHWAY	-1.48
		REACTOME_CELL_CELL_JUNCTION_ORGANIZATION	-1.47
		REACTOME_PROCESSING_OF_CAPPED_INTRON_CONTAINING_PRE_MRNA	-1.47
		KEGG_INSULIN_SIGNALING_PATHWAY	-1.46
		REACTOME_HIV_LIFE_CYCLE	-1.46
		REACTOME_TRANSCRIPTION	-1.44
		REACTOME_NFKB_AND_MAP_KINASES_ACTIVATION_MEDIATED_BY_TLR4_SIGNALING_REPERTOIRE	-1.43
		REACTOME_HOST_INTERACTIONS_OF_HIV_FACTORS	-1.43
		PID_MYC_ACTIV_PATHWAY	-1.43
		KEGG_GLYCOLYSIS_GLUCONEOGENESIS	-1.43
		KEGG_EPITHELIAL_CELL_SIGNALING_IN_HELICOBACTER_PYLORI_INFECTION	-1.43
		REACTOME_SIGNALING_BY_INSULIN_RECEPTOR	-1.43
		PID_IL2_1PATHWAY	-1.43
		REACTOME_MRNA_PROCESSING	-1.43
		KEGG_LEUKOCYTE_TRANSENDOTHELIAL_MIGRATION	-1.42
		PID_NFAT_3PATHWAY	-1.42
		REACTOME_AXON_GUIDANCE	-1.42
		REACTOME_SPHINGOLIPID_METABOLISM	-1.41
		KEGG_ERBB_SIGNALING_PATHWAY	-1.41
		REACTOME_REGULATION_OF_MRNA_STABILITY_BY_PROTEINS_THAT_BIND_AU_RICH_ELEMENTS	-1.41
		PID_TXA2PATHWAY	-1.4
		REACTOME_APOPTOSIS	-1.4
		REACTOME_ACTIVATED_TLR4_SIGNALLING	-1.4
		REACTOME_SIGNALING_BY_ERBB2	-1.39
		REACTOME_LATE_PHASE_OF_HIV_LIFE_CYCLE	-1.38
		REACTOME_SIGNALING_BY_PDGF	-1.38
		REACTOME_TOLL_RECEPTOR_CASCADES	-1.38
		REACTOME_METABOLISM_OF_NUCLEOTIDES	-1.38
		BIOCARTA_PPARA_PATHWAY	-1.38
		REACTOME_P75_NTR_RECEPTOR_MEDIATED_SIGNALLING	-1.37
		BIOCARTA_HIVNEF_PATHWAY	-1.37
		REACTOME_AMYLOIDS	-1.37
		KEGG_NON_SMALL_CELL_LUNG_CANCER	-1.36
		REACTOME_FATTY_ACID_TRIACYLGLYCEROL_AND_KETONE_BODY_METABOLISM	-1.36
		WHITE_GENES_EXPRESSED_HIGHER_IN_ENDOCRINE_DESCENDANTS_THAN_IN_NGN3_EP	-1.36
		REACTOME_SIGNALING_BY_WNT	-1.36
		REACTOME_G_ALPHA1213_SIGNALLING_EVENTS	-1.35
		PID_SHP2_PATHWAY	-1.35
		KEGG_WNT_SIGNALING_PATHWAY	-1.35
		REACTOME_DEVELOPMENTAL_BIOLOGY	-1.34
		REACTOME_TRIF_MEDIATED_TLR3_SIGNALING	-1.34
		REACTOME_INSULIN_RECEPTOR_SIGNALLING_CASCADE	-1.34
		PID_KIT_PATHWAY	-1.34
		KEGG_SYSTEMIC_LUPUS_ERYTHEMATOSUS	-1.33
		REACTOME_PLATELET_ACTIVATION_SIGNALING_AND_AGGREGATION	-1.31
		REACTOME_PHOSPHOLIPID_METABOLISM	-1.29
		WHITE_GENES_EXPRESSED_HIGHER_IN_NGN3_EP_THAN_ENDOCRINE_DESCENDANTS	-1.28
		KEGG_FOCAL_ADHESION	-1.25
		REACTOME_SIGNALING_BY_ILS	-1.25
		REACTOME_METABOLISM_OF_LIPIDS_AND_LIPOPROTEINS	-1.23
		REACTOME_INNATE_IMMUNE_SYSTEM	-1.22
		REACTOME_SIGNALING_BY_FGFR_IN_DISEASE	-1.21
		REACTOME_METABOLISM_OF_CARBOHYDRATES	-1.21
		REACTOME_HEMOSTASIS	-1.19
		KEGG_MAPK_SIGNALING_PATHWAY	-1.18

## Sheet: Supplementary Table 3
Supplementary Table 3. Genes excluded from the final clustering analysis.
Acinar gene cluster	Ribosomal Protein, Pseudogenes, micro RNAs and Clone genes
2210010C04Rik	BC023105
Reg3b	AK035387
Reg2	AK079675
Try4	AK089118
Zg16	AK140370
Sycn	AK086914
Reg1	BC031451
Cela3b	Mlycd
Clps	Rps2
Spink3	AK140049
Prss2	Igh
Rnase1	AK019984
Cpa2	BC030392
Dmbt1	TCRA
Cela1	AK085275
Pnliprp1	AK140221
Pnliprp2	EU234017
Ctrb1	AK084494
Cpb1	AK138792
Klk1	AK140583
Ctrl	AK167137
Pnlip	AK155692
Cpa1	AK020506
Cel	AK146146
Ctrc	AK039589
Cuzd1	AK018972
Serpini2	DOKist4
Pdia2	AK144265
Amy2b	Rps6ka4
Gp2	AK015544
Tff2	Rps10
Cckar	AK140265
Reg3a	Rplp1
Reg3g	BC026208
	Rplp2
	Rpl23
	Rpl28
	BC003348
	Rpl8
	Mrpl33
	Pisd-ps2
	Slc2a4rg-ps
	AK084809
	AK158291
	Tmem181c-ps
	MHC B7.2
	AK132074
	AK136276
	AK155239
	AK135744
	AK015545
	AK137696
	AK087460
	AK144984
	AK005576
	AK135429
	AK133627
	AK133228
	AK017891
	AK135852
	AK149321
	BC042727
	Gm7609
	AK030646
	4930485B16Rik
	AK017006
	miR-205
	AK137033
	Ddr2
	AK033245
	BC100492
	HY
	TCRB
	AK036396
	AK089406
	AK090172
	4930529M08Rik
	Rpl22l1
	AK036494
	M34473
	AK083030

## Sheet: Supplementary Table 4
Supplementary Table 4. Lists of “α-cell transitional genes” including gene cluster association capturing the main differences between α-cells at different stages after β-cell loss. Number of human pancreatic islet enhancers, and number islet transcription binding sites for five islet transcription factors, that were associated with the promoters of genes in clusters 1 to 5.
Cluster	Gene	Average gene expression (FPKM)				Human homolog gene	# of enhancers associated to gene promoter *	Is transcription factor?	Active promoter **	Promoter w/ at least Yes TF bound **	# of associated islet TF binding sites **
		α Ctrl	α 5dpDT	α 15dpDT	α 30dpDT						NKX2-2	MAFB	FOXA2	NKX6-1	PDX1
Cluster 1	Wscd2	1.0704	0.270936	0.331189	0.412406	WSCD2	19	0	Yes	No	13	3	6	3	10
Cluster 1	Il1r1	51.0022	22.0967	30.1054	23.7921	IL1R1	1	0	Yes	No	9	1	3	1	1
Cluster 1	Cish	7.51085	3.13182	5.73844	2.33663	CISH	28	0	Yes	No	2	NA	1	NA	1
Cluster 1	Galnt14	1.85891	0.746979	1.24506	0.817694	GALNT14	4	0	Yes	No	13	3	7	3	5
Cluster 1	Socs3	11.2303	5.50191	6.63567	5.01163	SOCS3	10	0	Yes	No	2	NA	1	NA	NA
Cluster 1	Ffar2	89.6185	61.4567	38.5479	37.6942	FFAR2	7	0	No	Yes	10	4	7	1	6
Cluster 1	Nfkbia	67.4534	39.9875	34.4629	30.3198	NFKBIA	10	0	Yes	Yes	3	NA	2	NA	1
Cluster 1	Itih2	7.63806	4.81657	3.85115	3.73144	ITIH2	3	0	No	No	NA	NA	1	NA	NA
Cluster 1	Tmem151b	6.04707	3.6842	2.99601	3.63447	TMEM151B	3	0	No	No	2	NA	NA	NA	NA
Cluster 1	Tbc1d22a	33.1983	17.562	18.5563	20.8214	TBC1D22A	15	0	Yes	No	17	4	10	3	9
Cluster 1	Edn3	45.6108	26.18	23.9578	28.2376	EDN3	34	0	Yes	Yes	22	3	11	5	10
Cluster 1	Aldh1b1	6.42066	3.86704	4.14977	3.06122	ALDH1B1	18	0	Yes	Yes	4	NA	6	NA	1
Cluster 1	Rasd1	120.93	77.0132	59.6776	72.261	RASD1	8	0	Yes	Yes	12	2	6	2	4
Cluster 1	Fgl2	6.91187	5.3896	3.72631	2.93667	FGL2	1	0	No	Yes	3	2	3	NA	NA
Cluster 1	Gramd1b	3.24233	2.19665	2.35951	1.40468	GRAMD1B	1	0	Yes	Yes	8	NA	3	NA	1
Cluster 1	Enc1	4.74775	4.27058	2.79412	1.67733	ENC1	10	0	Yes	No	11	3	8	1	4
Cluster 1	Arsb	28.6542	17.2207	14.8365	20.986	ARSB	6	0	Yes	Yes	7	1	3	NA	1
Cluster 1	Tcf7l2	35.6139	23.8677	24.1134	17.9722	TCF7L2	20	1	Yes	Yes	14	4	23	3	3
Cluster 1	Ctse	179.072	109.716	101.389	124.31	CTSE	1	0	No	No	NA	1	NA	NA	NA
Cluster 1	Slc40a1	100.242	62.6212	83.4513	42.7386	SLC40A1	1	0	Yes	No	2	NA	4	NA	2
Cluster 1	Skil	12.2304	6.84655	11.478	5.24745	SKIL	1	1	Yes	Yes	4	NA	3	NA	1
Cluster 1	B4galt1	8.51499	6.5531	5.42302	4.52737	B4GALT1	2	0	Yes	No	2	NA	2	NA	NA
Cluster 1	Plch1	1.46974	0.976139	1.12353	0.76897	PLCH1	6	0	Yes	No	5	1	6	NA	2
Cluster 1	Efna5	13.6398	8.60884	9.25009	9.04215	EFNA5	67	0	Yes	Yes	49	7	34	8	20
Cluster 1	1810041L15Rik	2.2728	1.50236	1.69905	1.31769	KIAA1644	4	0	No	No	9	2	3	1	1
Cluster 1	Jag1	2.73655	2.14346	1.92943	1.39378	JAG1	2	0	Yes	Yes	9	NA	6	2	2
Cluster 1	Pcx	8.63266	4.45946	6.29956	6.53937	PC	2	0	Yes	No	3	NA	NA	NA	NA
Cluster 1	Spats2l	2.02413	1.67685	1.40112	1.11714	SPATS2L	19	0	Yes	Yes	8	2	10	NA	NA
Cluster 1	Car8	4.63561	4.35355	2.90222	2.41838	CA8	14	0	Yes	Yes	23	3	19	4	8
Cluster 1	Gpr157	6.32845	4.87324	4.72235	3.63478	GPR157	15	0	No	Yes	1	NA	NA	NA	NA
Cluster 1	Sema4b	10.4138	7.36819	8.11082	6.36816	SEMA4B	15	0	Yes	Yes	10	3	4	2	3
Cluster 1	F3	14.7551	11.5743	10.2268	9.17458	F3	10	0	Yes	No	4	1	5	1	2
Cluster 1	Slc39a1	46.1718	36.584	30.4382	30.6031	SLC39A1	7	0	Yes	Yes	2	NA	1	NA	NA
Cluster 1	Ado	30.3629	24.5768	22.2318	20.2027	ADO	8	0	Yes	Yes	7	NA	3	2	4
Cluster 1	Dcakd	30.9283	26.8896	18.7181	22.9113	DCAKD	5	0	Yes	Yes	6	1	2	2	5
Cluster 1	Tmem170b	18.1777	14.5046	14.6364	11.1895	TMEM170B	4	0	Yes	Yes	17	3	10	2	2
Cluster 1	Znrf3	11.7303	10.2128	9.48414	6.47066	ZNRF3	10	0	Yes	Yes	8	1	6	2	2
Cluster 1	Cnnm4	11.8849	9.17465	11.2535	6.32715	CNNM4	19	0	Yes	Yes	4	1	1	NA	NA
Cluster 1	Ccdc6	16.4971	14.7557	12.2815	10.3416	CCDC6	25	0	No	Yes	17	2	12	1	4
Cluster 1	Inpp4a	39.2508	33.5586	32.1708	24.6455	INPP4A	16	0	Yes	Yes	9	2	7	1	NA
Cluster 1	Aqp7	1.87265	1.33162	2.20399	0.824767	AQP7	2	0	No	Yes	4	1	2	NA	2
Cluster 1	Stk32b	3.03564	3.54755	2.17041	1.66142	STK32B	14	0	Yes	No	1	1	2	NA	NA
Cluster 1	Zfyve27	28.3612	22.9691	27.1274	18.886	ZFYVE27	9	0	Yes	Yes	2	NA	NA	NA	NA
Cluster 1	Cfi	20.9213	24.6148	13.763	13.4933	CFI	10	0	No	No	NA	NA	NA	NA	NA
Cluster 1	Aqp4	0.933623	0.518691	0.680254	0.386541	AQP4	20	0	No	No	9	3	10	1	4
Cluster 1	Neurl1b	0.991242	0.743478	0.60539	0.503632	NEURL1B	1	0	No	No	6	3	6	2	1
Cluster 1	Slc9b1	0.663814	0.557039	0.864141	0.343095	SLC9B1	12	0	Yes	No	1	NA	NA	NA	1
Cluster 1	Lrch4	0.964184	0.860009	5.46277e-15	0.088813	LRCH4	3	0	Yes	Yes	1	NA	1	NA	1
Cluster 1	C1rl	0.712318	0.467454	0.579308	0.211593	C1RL	11	0	Yes	Yes	1	NA	NA	NA	NA
Cluster 1	Upk3a	117.822	5.65427	5.53643	4.60881	UPK3A	NA	0	No	No	6	NA	3	NA	NA
Cluster 1	Ins1	404.203	18.5808	35.2424	72.2	Not found	NA	1	No	No	NA	NA	NA	NA	NA
Cluster 1	Ins2	2768.45	345.022	329.381	442.698	INS	0	0	No	Yes	4	2	NA	1	2
Cluster 1	Kif14	1.45747	0.352133	0.37594	0.037555	KIF14	NA	0	Yes	Yes	5	1	3	1	1
Cluster 1	Serpina1e	1.62586	0.381174	0.400944	0.575872	SERPINA1	NA	0	No	No	2	NA	2	1	2
Cluster 1	Serpina1b	11.4991	3.49919	3.32093	4.45104	SERPINA1	NA	0	No	No	2	NA	2	1	2
Cluster 1	Pkd1l1	1.26428	0.338506	1.02402	0.0328932	PKD1L1	NA	0	No	No	1	NA	2	NA	NA
Cluster 1	Fam210b	11.1741	4.57684	3.04985	6.04607	FAM210B	NA	0	Yes	No	1	1	1	NA	NA
Cluster 1	C4bp	1.26186	0.689127	0.443678	0.456597	Not found	NA	0	No	No	NA	NA	NA	NA	NA
Cluster 1	E2f1	4.45408	2.30401	1.92442	1.65242	E2F1	0	1	No	No	NA	NA	NA	NA	NA
Cluster 1	Serpina1a	4.49898	1.99514	1.83781	2.17846	SERPINA1	NA	0	No	No	2	NA	2	1	2
Cluster 1	1810008I18Rik	18.4094	5.41001	8.46587	11.1313	Not found	NA	0	No	No	NA	NA	NA	NA	NA
Cluster 1	Stac2	7.35283	3.16343	4.67698	2.31067	STAC2	NA	0	No	No	3	NA	3	NA	NA
Cluster 1	Scd2	19.6435	9.41526	8.14501	9.95064	Not found	NA	0	No	No	NA	NA	NA	NA	NA
Cluster 1	Rab27b	3.813	1.96907	1.80092	1.58996	RAB27B	0	0	No	No	2	2	3	NA	1
Cluster 1	Fmo5	3.05436	1.17488	1.88919	1.34547	FMO5	0	0	Yes	Yes	1	NA	1	NA	NA
Cluster 1	Rec8	2.19258	1.34892	0.907013	0.929347	REC8	NA	0	Yes	No	1	NA	1	1	1
Cluster 1	Fcho1	1.54848	0.733377	0.838115	0.743877	FCHO1	NA	0	No	No	1	NA	NA	NA	NA
Cluster 1	Gabrg1	4.3158	1.44428	2.81772	2.38865	GABRG1	NA	0	No	No	5	NA	6	NA	NA
Cluster 1	Lbp	2.40313	1.39229	1.78075	0.549575	LBP	NA	0	No	No	1	NA	1	NA	NA
Cluster 1	Apobec1	21.4107	10.1494	17.0154	6.40153	APOBEC1	NA	0	No	No	1	NA	1	NA	NA
Cluster 1	Rab38	4.91544	1.56795	2.96128	3.39599	RAB38	0	0	No	No	5	2	5	NA	3
Cluster 1	Fstl4	1.05102	0.596047	0.384978	0.732277	FSTL4	0	0	Yes	No	14	NA	10	4	4
Cluster 1	Fam163a	6.77861	3.92523	3.01791	4.26976	FAM163A	NA	0	No	No	7	NA	5	NA	1
Cluster 1	G6pc2	15.8783	7.70072	13.2049	6.21565	G6PC2	0	0	Yes	Yes	11	2	7	3	4
Cluster 1	I54	23.5231	11.478	14.0817	14.7463	Not found	NA	0	No	No	NA	NA	NA	NA	NA
Cluster 1	Fbp1	61.2355	34.7908	40.8168	30.1449	FBP1	0	0	Yes	No	5	NA	2	NA	NA
Cluster 1	Ret	2.35752	1.27664	1.38602	1.4684	RET	0	0	No	No	2	NA	NA	NA	NA
Cluster 1	Add2	1.3894	0.889009	1.09032	0.459342	ADD2	NA	0	No	No	1	NA	NA	NA	NA
Cluster 1	F2	2.85055	1.90807	1.76829	1.33944	F2	NA	0	No	No	4	1	1	NA	NA
Cluster 1	Trnp1	4.42747	2.74084	3.29227	2.22147	TRNP1	NA	0	Yes	No	4	NA	3	NA	NA
Cluster 1	Arg1	59.7497	39.2469	42.8538	29.9637	ARG1	NA	0	No	No	6	2	4	1	8
Cluster 1	Scn2b	8.80661	6.1765	5.03112	5.5061	SCN2B	NA	0	No	No	1	1	NA	NA	1
Cluster 1	St6galnac2	3.57115	2.81207	2.28085	1.6964	ST6GALNAC2	NA	0	No	No	1	2	NA	1	NA
Cluster 1	Ociad2	104.134	63.9375	69.4211	65.0327	OCIAD2	0	0	Yes	Yes	NA	1	1	NA	NA
Cluster 1	Gcsh	47.0913	30.7665	33.4787	25.5335	GCSH	NA	0	Yes	No	NA	NA	NA	NA	NA
Cluster 1	Ldlr	44.8075	24.7811	32.4969	28.429	LDLR	NA	0	Yes	Yes	4	1	3	NA	1
Cluster 1	Pnmal1	36.9782	27.3295	19.857	23.5589	PNMAL1	0	0	Yes	No	NA	NA	NA	NA	NA
Cluster 1	Gadd45b	53.3164	35.1768	29.1221	37.745	GADD45B	NA	0	Yes	Yes	9	2	4	NA	NA
Cluster 1	Upp1	155.087	95.6896	103.609	98.4581	UPP1	0	0	Yes	Yes	2	NA	NA	NA	NA
Cluster 1	Slc29a4	21.9673	13.8502	12.5328	15.838	SLC29A4	NA	0	No	Yes	10	2	3	1	2
Cluster 1	Paip1	54.17	35.584	33.0263	36.672	PAIP1	0	0	Yes	No	1	NA	1	NA	NA
Cluster 1	R3hdm2	18.0214	17.3019	10.9491	6.97723	R3HDM2	0	0	Yes	Yes	7	1	2	1	1
Cluster 1	Casp6	10.4581	7.57875	7.05419	6.05646	CASP6	0	0	Yes	No	7	1	4	NA	NA
Cluster 1	Golga7b	27.4433	22.4132	16.7277	15.3485	GOLGA7B	0	0	Yes	Yes	7	NA	3	1	2
Cluster 1	D630039A03Rik	13.4358	9.97588	9.18679	7.73975	C9orf152	NA	0	No	No	NA	NA	NA	NA	NA
Cluster 1	Tm9sf4	83.6158	69.1091	54.9962	43.3255	TM9SF4	0	0	Yes	Yes	2	NA	1	1	2
Cluster 1	Pdp2	12.9492	8.28335	10.2873	7.36929	PDP2	0	0	Yes	No	1	NA	NA	NA	NA
Cluster 1	Otof	5.02073	3.0846	3.97224	3.02542	OTOF	NA	0	No	No	2	NA	2	NA	NA
Cluster 1	Scnn1b	17.3088	9.67747	13.1307	11.9993	SCNN1B	NA	0	No	No	6	NA	4	1	1
Cluster 1	Corin	2.15828	1.99585	1.43214	0.92369	CORIN	NA	0	No	No	3	2	2	1	3
Cluster 1	Idh1	32.0755	23.2949	21.0005	21.1803	IDH1	0	0	Yes	Yes	5	1	NA	1	1
Cluster 1	Ptchd1	7.49059	5.41718	5.21971	4.76891	PTCHD1	NA	0	No	No	2	NA	1	NA	NA
Cluster 1	Oprl1	7.38068	5.03656	6.01199	4.23008	OPRL1	NA	0	No	No	NA	NA	NA	NA	NA
Cluster 1	Poll	21.3959	15.1353	15.8899	14.1374	POLL	0	0	Yes	Yes	4	1	2	1	3
Cluster 1	Ccdc148	2.72505	2.18753	2.17069	1.41979	CCDC148	NA	0	Yes	Yes	5	1	NA	NA	NA
Cluster 1	Med1	32.9033	27.5718	22.7064	20.5498	MED1	NA	1	Yes	Yes	1	NA	NA	1	NA
Cluster 1	Anpep	15.729	13.116	10.5867	10.1894	ANPEP	0	0	No	No	3	NA	1	NA	NA
Cluster 1	Tubb4a	42.5205	36.9624	25.9089	29.6718	TUBB4A	NA	0	No	No	NA	NA	NA	NA	NA
Cluster 1	Litaf	12.8471	13.3928	8.98391	5.66953	LITAF	NA	1	Yes	No	2	NA	NA	NA	NA
Cluster 1	3632451O06Rik	5.2896	4.02053	4.68631	2.94279	C14orf37	NA	0	Yes	Yes	11	4	7	NA	2
Cluster 1	Pbld2	4.40842	3.44741	3.93774	2.48526	PBLD	10	0	Yes	Yes	1	NA	NA	1	NA
Cluster 1	Cask	28.6264	23.0262	23.165	17.9643	CASK	NA	0	Yes	No	3	1	3	NA	NA
Cluster 1	Fam81a	22.4877	17.9387	18.0362	14.4478	FAM81A	NA	0	No	No	NA	NA	NA	NA	NA
Cluster 1	Dnpep	122.657	99.3142	100.06	77.6996	DNPEP	NA	0	Yes	Yes	6	2	3	2	2
Cluster 1	Mfap2	90.5026	61.1392	88.8824	55.5701	MFAP2	NA	0	No	No	1	NA	NA	NA	NA
Cluster 1	Lrpprc	10.9987	8.11223	9.57232	7.32712	LRPPRC	0	0	Yes	Yes	6	NA	7	1	2
Cluster 1	Maml2	20.9482	15.8883	17.9203	13.8574	MAML2	24	0	No	Yes	9	3	5	1	3
Cluster 1	Lifr	10.4985	7.98294	9.26021	6.69459	LIFR	0	0	Yes	No	6	NA	3	NA	1
Cluster 1	Ifnar1	11.4436	9.92332	10.9059	7.39099	IFNAR1	NA	0	Yes	Yes	2	NA	1	NA	NA
Cluster 1	Bhlhe41	28.2944	31.2482	21.5687	17.8619	BHLHE41	13	1	Yes	Yes	10	NA	9	2	5
Cluster 1	0610010K14Rik	37.1991	35.0435	30.8417	33.2737	C17orf49	NA	0	No	No	1	NA	NA	NA	NA
Cluster 1	Prnd	0.127346	0.0392909	0.227139	0.0525446	PRND	NA	0	No	No	NA	NA	NA	NA	NA
Cluster 1	Rmst	0.771994	0.397258	0.446441	0.189312	RMST	0	0	Yes	Yes	NA	NA	NA	NA	NA
Cluster 1	Pcsk9	0.929629	0.29338	0.469661	0.502805	PCSK9	NA	0	No	No	8	1	5	1	2
Cluster 1	Fmo4	0.811681	0.35991	0.814667	0.293446	FMO4	0	0	No	Yes	1	2	NA	NA	NA
Cluster 1	Amdhd1	0.882983	0.307483	0.526354	0.336411	AMDHD1	NA	0	Yes	Yes	1	1	1	NA	NA
Cluster 1	Pard6g	0.619187	0.31829	0.506985	0.220556	PARD6G	NA	0	No	No	1	1	NA	NA	NA
Cluster 2	Oas2	0.242959	5.9452	0.243704	0.0753545	OAS2	NA	0	No	No	1	NA	NA	NA	NA
Cluster 2	Mx1	0.372826	8.93303	0.197832	0.234557	MX1	0	0	Yes	No	2	NA	1	NA	NA
Cluster 2	Ifit3	1.03157	24.4877	0.371238	0.258205	IFIT3	9	0	Yes	Yes	5	NA	1	NA	NA
Cluster 2	Ifi44	0.302695	5.77215	0.18172	0.0698023	IFI44	0	0	No	No	NA	NA	NA	1	1
Cluster 2	Iigp1	1.21627	20.8829	1.99998	2.3861	Not found	NA	0	No	No	NA	NA	NA	NA	NA
Cluster 2	Rtp4	2.13241	33.4324	1.63032	1.00886	RTP4	2	0	No	No	2	1	3	1	2
Cluster 2	Gm12185	0.101425	0.483989	0.0644905	0.0562315	Not found	NA	0	No	No	NA	NA	NA	NA	NA
Cluster 2	Tgtp1	0.450186	6.79327	0.497901	0.404458	Not found	NA	0	No	No	NA	NA	NA	NA	NA
Cluster 2	Ifit2	0.422423	4.7003	0.470851	0.337989	IFIT2	9	0	Yes	Yes	3	NA	NA	NA	1
Cluster 2	Rsad2	0.717929	7.6469	0.711468	0.440093	RSAD2	0	0	Yes	Yes	1	NA	NA	NA	NA
Cluster 2	Oasl2	1.62179	16.5701	1.15339	0.723824	Not found	NA	0	No	No	NA	NA	NA	NA	NA
Cluster 2	Mx2	1.0226	10.3156	1.68088	1.30103	MX2	NA	0	No	No	NA	NA	NA	NA	NA
Cluster 2	Isg15	2.9536	28.847	2.98222	1.5464	ISG15	0	0	Yes	No	NA	NA	NA	NA	NA
Cluster 2	Irf7	6.46838	55.2251	7.02629	4.98646	IRF7	1	1	Yes	Yes	1	NA	2	NA	NA
Cluster 2	Gbp4	0.389362	3.31328	0.295657	0.277037	GBP6	NA	0	No	No	2	NA	1	NA	NA
Cluster 2	Ifit1	5.10223	43.1346	3.63054	3.86311	IFIT1B	NA	0	No	No	4	NA	2	NA	1
Cluster 2	Nlrc5	0.146955	1.22548	0.19034	0.139787	NLRC5	NA	0	Yes	No	NA	NA	NA	NA	NA
Cluster 2	Oas1a	1.16138	9.51237	0.883634	0.786228	OAS1	NA	0	Yes	Yes	4	1	2	1	2
Cluster 2	Oas1g	0.754622	6.12806	1.23503	0.459235	OAS1	NA	0	Yes	Yes	4	1	2	1	2
Cluster 2	Gbp11	0.414686	3.24088	0.148946	0.0987046	GBP6	NA	0	No	No	2	NA	1	NA	NA
Cluster 2	Bst2	7.83121	61.1175	7.57983	8.35531	BST2	0	0	No	No	NA	NA	NA	NA	NA
Cluster 2	B2m	85.8737	700.752	126.966	133.706	B2M	NA	0	Yes	Yes	1	NA	NA	NA	NA
Cluster 2	Oasl1	0.823401	6.13279	0.7883	0.443545	OASL	NA	0	No	No	1	NA	NA	NA	2
Cluster 2	Gbp9	0.533032	3.90619	0.484916	0.376051	GBP6	NA	0	No	No	2	NA	1	NA	NA
Cluster 2	Gbp3	10.199	72.7155	5.33918	2.72867	GBP4	2	0	No	No	NA	1	NA	NA	NA
Cluster 2	Gbp10	0.304298	3.01877	0.14509	0.0989795	GBP6	NA	0	No	No	2	NA	1	NA	NA
Cluster 2	Gbp6	0.65453	3.79513	0.371186	0.330134	GBP6	NA	0	No	No	2	NA	1	NA	NA
Cluster 2	Zbp1	0.764769	5.33818	0.382068	0.372504	ZBP1	NA	0	No	No	5	NA	3	1	4
Cluster 2	Gm4951	0.498832	3.31175	1.084	0.600406	Not found	NA	0	No	No	NA	NA	NA	NA	NA
Cluster 2	Xaf1	1.15899	7.66034	1.14261	0.448399	XAF1	NA	0	No	No	1	NA	NA	NA	NA
Cluster 2	Ifi47	0.999462	6.43166	1.22709	1.03255	Not found	NA	0	No	No	NA	NA	NA	NA	NA
Cluster 2	Ifitm3	9.15046	53.5352	14.1039	11.4396	IFITM3	NA	0	No	No	NA	NA	1	NA	NA
Cluster 2	Lgals9	2.09165	12.1152	2.04648	1.82685	LGALS9B	NA	0	No	No	4	NA	1	NA	NA
Cluster 2	Gbp8	0.320737	1.73811	0.407305	0.304775	Not found	NA	0	No	No	NA	NA	NA	NA	NA
Cluster 2	Nr1d1	7.29523	38.664	12.263	9.36534	NR1D1	3	1	Yes	Yes	7	NA	3	NA	1
Cluster 2	Dhx58	4.3054	21.5215	4.20097	2.89068	DHX58	0	0	Yes	Yes	2	NA	1	NA	NA
Cluster 2	Gm4841	0.18478	0.911844	0.324845	0.181631	Not found	NA	0	No	No	NA	NA	NA	NA	NA
Cluster 2	Ddx60	2.26735	10.4209	2.61085	1.17036	DDX60	16	0	Yes	No	5	1	5	1	3
Cluster 2	Gm5431	0.194722	0.882135	0.254777	0.183596	Not found	NA	0	No	No	NA	NA	NA	NA	NA
Cluster 2	Stat1	16.1771	66.0673	10.8038	12.3848	STAT1	0	1	Yes	Yes	7	NA	8	1	3
Cluster 2	Gbp2	1.05247	4.204	0.762503	0.840276	GBP2	0	0	No	No	NA	NA	NA	NA	NA
Cluster 2	Trim21	0.998404	3.77901	1.54389	1.4897	TRIM21	NA	0	Yes	Yes	1	NA	NA	NA	NA
Cluster 2	Igtp	6.30429	25.5017	6.41224	5.35844	Not found	NA	0	No	No	NA	NA	NA	NA	NA
Cluster 2	Irgm2	4.39577	14.7945	2.96933	3.27535	IRGM	NA	0	No	No	1	NA	NA	NA	NA
Cluster 2	Il18bp	5.56249	20.6507	5.05236	4.4324	IL18BP	1	0	No	No	6	1	3	1	NA
Cluster 2	Oas1b	2.14189	7.77703	2.63784	1.68879	Not found	NA	0	No	No	NA	NA	NA	NA	NA
Cluster 2	Usp18	50.5011	180.637	57.4584	50.1357	USP18	12	0	Yes	No	NA	1	1	NA	NA
Cluster 2	Ifi27	52.4973	187.649	46.431	46.4521	IFI27	NA	0	No	No	NA	NA	NA	NA	NA
Cluster 2	Cxcl10	3.8841	13.5815	0.992892	0.979285	CXCL10	NA	0	No	No	NA	NA	NA	NA	NA
Cluster 2	Irf9	13.7433	43.4888	9.10703	8.17567	IRF9	0	1	Yes	Yes	1	NA	NA	NA	NA
Cluster 2	Gm12250	0.33824	1.02584	0.418575	0.282533	Not found	NA	0	No	No	NA	NA	NA	NA	NA
Cluster 2	Stat2	7.67109	23.1825	8.35715	6.59786	STAT2	0	1	Yes	Yes	1	1	NA	NA	1
Cluster 2	mKIAA1554	5.44071	16.1963	5.71783	3.99885	RNF213	0	0	Yes	Yes	1	1	2	NA	2
Cluster 2	Irgm1	16.2525	48.1438	11.6133	14.9522	Not found	NA	0	No	No	NA	NA	NA	NA	NA
Cluster 2	H2-T23	61.7458	170.508	61.3515	76.6126	HLA-E	0	0	Yes	Yes	NA	NA	NA	NA	NA
Cluster 2	Ddx58	7.8656	20.6664	8.45474	5.95904	DDX58	1	0	Yes	Yes	NA	NA	1	NA	1
Cluster 2	Mgp	7.53813	19.6015	9.02386	6.35635	MGP	0	0	No	No	NA	NA	NA	NA	1
Cluster 2	Ifih1	8.57758	18.8688	12.0113	7.90988	IFIH1	0	0	Yes	Yes	2	NA	2	NA	1
Cluster 2	Ube2l6	37.0613	79.1877	20.9054	21.8035	UBE2L6	0	0	Yes	No	NA	NA	NA	NA	NA
Cluster 2	Psmb8	14.4642	30.6336	12.6553	10.9849	PSMB8	0	0	Yes	Yes	1	NA	NA	NA	NA
Cluster 2	Sparcl1	1.91432	3.93281	4.14593	2.43445	SPARCL1	4	0	No	No	3	1	NA	NA	1
Cluster 2	Klf10	32.4675	62.5872	24.5005	15.4571	KLF10	16	1	Yes	Yes	12	2	3	2	1
Cluster 2	Uba7	11.1764	21.5163	15.4539	7.23821	UBA7	NA	0	No	Yes	2	NA	NA	NA	NA
Cluster 2	Tlr3	1.60134	3.01928	1.72326	1.51634	TLR3	5	0	Yes	No	4	1	1	NA	3
Cluster 2	Apof	3.27976	6.13767	2.40454	2.61599	APOF	NA	0	No	Yes	NA	NA	NA	NA	NA
Cluster 2	Tap1	4.20309	7.85757	3.06979	3.50548	TAP1	0	0	Yes	Yes	1	NA	NA	NA	NA
Cluster 2	Samd9l	5.65475	10.4839	4.05281	4.72884	SAMD9L	NA	0	No	No	3	NA	4	1	3
Cluster 2	Tor3a	5.33016	9.75474	5.66978	5.37358	TOR3A	0	0	Yes	Yes	4	NA	1	NA	NA
Cluster 2	Mitd1	15.4144	27.6574	19.3549	15.0948	MITD1	0	0	Yes	Yes	2	1	NA	NA	1
Cluster 2	Niacr1	9.08133	15.9884	10.0836	7.35012	HCAR2	NA	0	No	No	2	1	1	NA	NA
Cluster 2	Eif2ak2	8.63768	14.1604	9.10988	6.33493	EIF2AK2	0	0	Yes	No	NA	NA	1	NA	NA
Cluster 2	Slc25a20	15.6776	25.0958	16.6255	16.3809	SLC25A20	NA	0	Yes	No	NA	NA	NA	NA	NA
Cluster 2	TRAV12-3	0	0.134152	0	0	TRAV12-3	NA	0	No	No	NA	NA	NA	NA	NA
Cluster 2	Zc3hav1	8.27124	11.6089	6.82188	7.82466	ZC3HAV1	NA	0	Yes	Yes	3	1	3	NA	NA
Cluster 2	Adar	14.0094	21.3332	12.0884	12.1158	ADAR	19	0	Yes	Yes	8	2	1	NA	NA
Cluster 2	Serpina1d	13.538	14.6853	7.34878	6.35832	SERPINA1	NA	0	No	No	2	NA	2	1	2
Cluster 2	Cd9	41.2713	51.321	28.0085	38.0825	CD9	12	0	Yes	No	5	NA	3	NA	2
Cluster 2	Klf4	51.7979	73.2384	39.3789	40.3047	KLF4	5	1	Yes	No	7	2	11	3	3
Cluster 2	Serping1	213.854	287.664	150.095	145.326	SERPING1	1	0	No	No	NA	NA	NA	NA	NA
Cluster 2	Herc6	6.07348	13.7882	4.99414	4.74449	HERC6	3	0	Yes	Yes	5	1	2	2	4
Cluster 2	Fgb	4.7699	5.33523	2.28077	2.2339	FGB	0	0	No	No	NA	NA	NA	NA	NA
Cluster 2	Vill	1.17269	2.15204	0.899174	1.08559	VILL	0	0	Yes	Yes	9	NA	4	NA	NA
Cluster 2	Parp9	4.28157	10.9338	3.91887	3.08864	PARP9	NA	0	Yes	Yes	NA	1	NA	NA	NA
Cluster 2	Rgs5	2.06149	2.03985	0.51362	1.17006	RGS5	6	0	Yes	Yes	7	3	4	1	1
Cluster 2	Prss45	0.115196	1.59847	0.400378	0.522327	PRSS45	NA	0	No	No	NA	NA	NA	NA	NA
Cluster 2	Xlr3b	0.982369	1.91741	0.370221	1.71336	Not found	NA	0	No	No	NA	NA	NA	NA	NA
Cluster 2	Tgtp2	0.0916857	1.42441	0.167071	0.144242	Not found	NA	0	No	No	NA	NA	NA	NA	NA
Cluster 2	Apol9a	0.0294019	2.15426	0.0586838	0.0409795	Not found	NA	0	No	No	NA	NA	NA	NA	NA
Cluster 2	mKIAA1994	2.40806e-22	0.0169253	3.44547e-53	8.5528e-57	Not found	NA	0	No	No	NA	NA	NA	NA	NA
Cluster 2	Acad9	7.44156	7.56579	7.74682	6.92489	ACAD9	NA	0	Yes	No	5	NA	2	NA	1
Cluster 2	Cfh	1.06454	1.78026	2.86729	1.38586	CFH	0	0	No	No	NA	NA	NA	NA	NA
Cluster 2	Mpo	1.58147	0	0	0	MPO	NA	0	No	No	1	NA	1	NA	NA
Cluster 2	Shisa5	74.5477	136.376	44.0968	63.1607	SHISA5	NA	0	Yes	Yes	2	NA	1	NA	NA
Cluster 2	Ly6e	205.225	373.89	130.396	188.019	LY6E	NA	0	No	No	2	NA	2	NA	1
Cluster 2	Cd274	7.93934	14.206	6.81115	8.52611	CD274	0	0	Yes	No	1	NA	NA	NA	NA
Cluster 2	Egflam	21.1063	13.2728	8.80749	13.8217	EGFLAM	NA	0	No	No	6	NA	3	1	2
Cluster 2	Klf13	32.5446	20.0062	21.0952	18.782	KLF13	15	1	Yes	No	9	NA	NA	NA	NA
Cluster 2	Tgfb2	3.23415	1.82484	1.79216	2.03015	TGFB2	9	0	Yes	No	1	NA	1	NA	NA
Cluster 2	Cldn11	12.3227	6.42814	5.56683	6.97995	CLDN11	0	0	No	No	1	1	3	NA	1
Cluster 2	Gfra3	15.6917	7.70575	5.5693	7.52655	GFRA3	NA	0	No	No	NA	NA	2	NA	NA
Cluster 2	Frrs1l	2.24336	1.03905	1.12619	1.26872	FRRS1L	26	0	No	Yes	8	2	5	1	3
Cluster 2	Cntnap5b	0.572295	0.1393	0.165329	0.175937	Not found	NA	0	No	No	NA	NA	NA	NA	NA
Cluster 2	4930412C18Rik	0.269389	0.285157	0.209793	0.29955	Not found	NA	0	No	No	NA	NA	NA	NA	NA
Cluster 2	TCR-alpha chain	0.503681	0.41894	0.940283	0.998357	Not found	NA	0	No	No	NA	NA	NA	NA	NA
Cluster 2	Erap1	23.9234	23.0726	15.0479	20.2447	ERAP1	4	0	Yes	Yes	7	2	3	2	3
Cluster 2	Usp10	34.1798	34.3069	21.8481	31.3087	USP10	18	0	Yes	No	6	1	1	NA	1
Cluster 2	Pdxk	11.1832	10.1406	6.44136	9.4202	PDXK	NA	0	Yes	Yes	4	NA	3	2	3
Cluster 2	Cdipt	22.4832	22.7884	14.4141	22.7058	CDIPT	0	0	Yes	Yes	1	NA	NA	1	1
Cluster 2	Hn1	41.9271	40.4407	25.365	32.6414	HN1	0	0	Yes	Yes	1	NA	NA	NA	NA
Cluster 2	Slc41a2	14.4178	14.486	9.02605	14.7643	SLC41A2	5	0	No	No	5	NA	3	NA	2
Cluster 2	Ncald	30.5551	35.6199	22.1408	31.024	NCALD	19	0	Yes	Yes	15	NA	16	5	10
Cluster 2	Wdr1	41.0074	46.2978	28.7414	40.4434	WDR1	1	0	Yes	Yes	1	NA	NA	NA	NA
Cluster 2	Daxx	13.2234	16.6983	10.0916	14.8867	DAXX	NA	0	Yes	Yes	1	NA	NA	NA	1
Cluster 2	Kat6a	3.60491	4.649	2.79266	4.45014	KAT6A	13	0	Yes	Yes	4	1	7	NA	3
Cluster 2	Nop16	19.5376	21.2884	12.781	20.5735	NOP16	NA	0	Yes	Yes	1	1	NA	1	1
Cluster 2	Gprc5c	11.7107	11.1358	6.63958	9.21241	GPRC5C	NA	0	Yes	Yes	6	1	5	1	1
Cluster 2	Sesn2	12.9865	8.62834	4.80112	9.98227	SESN2	0	0	Yes	No	5	2	2	NA	2
Cluster 2	Mgat3	4.38554	4.64699	2.71622	4.02072	MGAT3	NA	0	No	No	2	NA	NA	NA	NA
Cluster 2	Zdhhc5	6.03439	6.55299	3.82795	5.99526	ZDHHC5	7	0	Yes	Yes	1	NA	NA	1	1
Cluster 2	Ppa1	51.0361	60.7511	35.0322	53.4486	PPA1	0	0	Yes	Yes	2	NA	NA	NA	NA
Cluster 2	Glul	19.6344	26.6725	15.3702	24.0682	GLUL	6	0	Yes	Yes	6	NA	5	NA	1
Cluster 2	Sigmar1	27.7491	28.0523	16.1151	26.8755	SIGMAR1	NA	0	Yes	Yes	1	NA	NA	NA	NA
Cluster 2	Slc25a22	24.8926	31.4141	18.0403	23.601	SLC25A22	0	0	Yes	Yes	2	NA	NA	NA	NA
Cluster 2	Praf2	14.2727	16.2711	9.04391	16.0443	PRAF2	0	0	Yes	Yes	NA	NA	1	NA	NA
Cluster 2	Cbfa2t3	5.34201	4.59575	2.54564	4.12842	CBFA2T3	1	0	Yes	Yes	3	NA	3	NA	NA
Cluster 2	Clstn3	26.329	20.259	12.0992	19.2155	CLSTN3	9	0	Yes	No	1	NA	NA	NA	NA
Cluster 2	Gatad2a	4.10892	4.48356	2.45578	3.97187	GATAD2A	0	0	Yes	Yes	13	NA	1	NA	1
Cluster 2	Ext1	2.77823	3.63348	1.9612	3.09277	EXT1	9	0	Yes	No	20	2	16	4	7
Cluster 2	Pik3r3	8.36238	7.9927	4.28737	6.99049	PIK3R3	7	0	Yes	Yes	7	2	5	1	2
Cluster 2	Tapbp	59.0567	51.8255	27.7081	45.9924	TAPBP	0	0	Yes	Yes	3	NA	NA	1	1
Cluster 2	Cyr61	8.46963	11.169	5.92308	8.25664	CYR61	3	0	No	No	NA	NA	1	NA	NA
Cluster 2	Foxa3	9.12718	7.34227	3.84421	6.98326	FOXA3	0	1	Yes	Yes	2	NA	1	NA	NA
Cluster 2	Aen	6.39678	8.24282	4.27305	6.53281	AEN	16	0	Yes	Yes	9	1	1	NA	1
Cluster 2	Ctps	6.47822	7.26193	3.72327	5.23029	CTPS1	NA	0	Yes	No	1	1	1	NA	NA
Cluster 2	Rgs4	176.752	195.699	99.5796	146.606	RGS4	16	0	Yes	Yes	16	4	10	2	5
Cluster 2	Bcam	6.97578	5.9448	2.99936	6.6296	BCAM	NA	0	No	No	2	1	2	NA	NA
Cluster 2	Cmpk2	6.09465	8.5154	4.17593	5.80138	CMPK2	0	0	Yes	Yes	22	2	9	3	8
Cluster 2	Cx3cl1	15.5775	12.5881	6.08483	12.7668	CX3CL1	0	0	No	No	NA	NA	NA	NA	NA
Cluster 2	Lgals3bp	597.551	894.807	409.083	562.815	LGALS3BP	0	0	No	Yes	3	NA	1	NA	NA
Cluster 2	Mapk4	7.36479	10.7966	4.85394	7.72105	MAPK4	0	0	Yes	Yes	9	4	7	NA	3
Cluster 2	Hist1h1e	2.46747	3.42008	1.6809	2.99433	Not found	NA	0	No	No	NA	NA	NA	NA	NA
Cluster 2	Hist1h2be	1.14535	1.65115	0.517172	1.35349	HIST1H2BF	NA	0	Yes	Yes	2	NA	2	NA	1
Cluster 2	H2-D1	434.997	778.449	308.734	438.407	HLA-A	NA	0	Yes	No	NA	NA	NA	NA	NA
Cluster 2	Col1a1	2.72378	1.42825	0.575687	1.16601	COL1A1	1	0	No	No	1	NA	NA	NA	NA
Cluster 2	Hist2h4	14.5044	26.1845	10.271	15.2127	HIST1H4C	3	0	Yes	Yes	1	1	1	NA	1
Cluster 2	Baz1a	0.664365	1.06847	0.371763	0.668893	BAZ1A	NA	0	Yes	Yes	2	1	NA	NA	1
Cluster 2	Hist1h4i	3.74019	5.7654	1.77669	3.43615	HIST4H4	0	0	Yes	Yes	2	2	1	NA	NA
Cluster 2	Hist1h4d	28.3583	43.0294	9.17232	47.5193	HIST1H4A	0	0	Yes	Yes	2	1	NA	NA	NA
Cluster 2	Me1	4.90025	4.31013	2.45557	4.37617	ME1	0	0	Yes	Yes	3	1	3	NA	NA
Cluster 2	Prn	0.0343548	0.0496798	0.0201855	0.00859176	PRND	NA	0	No	No	NA	NA	NA	NA	NA
Cluster 2	Sec61a1	196.662	230.652	132.574	228.215	SEC61A1	9	0	Yes	Yes	9	3	4	2	3
Cluster 2	Ormdl3	29.2684	26.4173	17.2636	28.3588	ORMDL3	0	0	Yes	No	NA	NA	NA	NA	NA
Cluster 2	Cbx6	12.7872	9.36205	5.7319	10.4936	CBX6	1	0	Yes	Yes	2	2	1	1	1
Cluster 2	Npcd	4.06378	3.23527	2.94785	3.18006	Not found	NA	0	No	No	NA	NA	NA	NA	NA
Cluster 2	Cdh1	57.8578	45.9802	30.4983	48.7934	CDH1	11	0	Yes	No	5	1	3	1	2
Cluster 2	Rnasek	56.4961	58.3583	27.7006	57.4606	RNASEK	2	0	No	No	1	NA	NA	NA	1
Cluster 2	Arhgdia	87.0986	90.899	59.8745	92.5329	ARHGDIA	0	0	Yes	No	NA	NA	NA	NA	NA
Cluster 2	Il6st	9.85679	7.70166	5.81817	8.83315	IL6ST	4	0	Yes	Yes	7	1	10	1	2
Cluster 2	Ppp6c	48.8316	47.2538	31.9853	47.6106	PPP6C	0	0	Yes	Yes	1	NA	NA	NA	NA
Cluster 2	Sgpl1	15.809	12.9183	10.1326	14.7543	SGPL1	0	0	Yes	No	5	1	4	NA	1
Cluster 2	Cdyl2	6.1025	5.43666	3.88607	4.38935	CDYL2	0	0	Yes	No	2	1	1	1	1
Cluster 2	Atp2a3	42.4823	37.2313	26.8172	37.2459	ATP2A3	15	0	Yes	Yes	12	4	9	3	7
Cluster 2	Rab3d	21.7436	19.1225	13.6994	17.373	RAB3D	NA	0	Yes	Yes	1	1	1	NA	NA
Cluster 2	Tmem231	15.3487	11.8945	9.61371	13.079	TMEM231	NA	0	Yes	Yes	1	NA	NA	NA	NA
Cluster 2	Folr1	71.3214	60.7739	44.3991	68.5146	FOLR1	0	0	No	No	NA	NA	NA	NA	NA
Cluster 2	Arc	37.401	35.1212	23.1156	27.5424	ARC	NA	0	No	No	4	NA	NA	NA	NA
Cluster 2	Fbxo46	11.4803	9.77488	7.08982	8.96691	FBXO46	NA	0	Yes	Yes	2	NA	1	1	1
Cluster 2	Lrrc41	28.9127	28.6389	17.8339	25.8746	LRRC41	0	0	Yes	Yes	1	NA	NA	NA	1
Cluster 2	Sv2a	9.86753	8.12129	5.99074	7.62223	SV2A	0	0	Yes	Yes	2	NA	1	NA	NA
Cluster 2	Flrt1	6.17851	4.65831	3.70193	4.8988	FLRT1	2	0	No	No	4	NA	2	NA	NA
Cluster 2	Syt4	65.0852	48.5261	38.8565	54.176	SYT4	21	0	Yes	Yes	8	3	11	1	3
Cluster 2	Sod2	38.2272	31.0652	22.6219	30.7538	SOD2	0	0	Yes	No	2	NA	NA	NA	1
Cluster 2	Gm2a	78.2167	66.3231	46.2459	65.2913	GM2A	NA	0	Yes	Yes	3	NA	1	NA	NA
Cluster 2	Gng2	8.1646	7.01962	4.79204	7.15115	GNG2	5	0	Yes	Yes	7	NA	4	NA	1
Cluster 2	Mvp	12.4554	10.1195	7.24713	10.2748	MVP	0	0	Yes	Yes	1	NA	NA	NA	1
Cluster 2	St6gal1	46.4291	31.7427	26.9169	38.0254	ST6GAL1	8	0	Yes	No	1	NA	NA	NA	NA
Cluster 2	Nell1	33.0551	23.069	18.9937	26.8051	NELL1	NA	0	No	No	5	1	3	NA	1
Cluster 2	Pgpep1	13.6359	10.818	7.83484	10.3722	PGPEP1	NA	0	Yes	No	1	NA	NA	NA	NA
Cluster 2	Ezr	8.97273	7.76785	5.0486	7.6086	EZR	NA	0	Yes	No	6	1	6	1	2
Cluster 2	Tmem176a	158.339	136.373	88.173	116.378	TMEM176A	0	0	Yes	No	1	NA	NA	NA	NA
Cluster 2	Sept9	10.0184	7.59165	5.55876	8.19042	SEPT9	NA	0	No	Yes	11	2	9	NA	1
Cluster 2	Vwa5a	10.9347	8.96258	6.03951	7.80289	VWA5A	10	0	Yes	Yes	NA	NA	NA	NA	NA
Cluster 2	Sdc4	159.663	115.745	88.1158	106.731	SDC4	0	0	No	No	1	NA	NA	NA	NA
Cluster 2	Camk2n1	14.6083	11.1896	8.06142	11.0049	CAMK2N1	10	0	Yes	Yes	8	1	2	1	2
Cluster 2	Tmem229b	7.22308	6.42114	3.96203	5.48881	TMEM229B	0	0	Yes	No	1	NA	1	NA	1
Cluster 2	Mknk2	9.52918	7.4679	5.22685	7.49521	MKNK2	NA	0	Yes	Yes	6	NA	NA	NA	NA
Cluster 2	Igfals	7.63768	5.24762	4.18372	5.43852	IGFALS	NA	0	No	No	NA	NA	NA	NA	NA
Cluster 2	Ykt6	16.3175	10.0356	8.73455	10.3493	YKT6	14	0	Yes	Yes	11	2	2	1	2
Cluster 2	Dpysl2	280.336	202.056	149.747	177.799	DPYSL2	13	0	Yes	Yes	8	1	8	NA	3
Cluster 2	Ppm1l	3.31724	2.33916	1.71134	2.24103	PPM1L	48	0	Yes	Yes	18	3	5	1	3
Cluster 2	Gatad1	44.1647	34.2366	23.1327	31.0328	GATAD1	7	0	Yes	Yes	3	1	NA	NA	3
Cluster 2	Cdc42ep4	6.30333	4.96948	3.11051	5.09148	CDC42EP4	2	0	Yes	Yes	11	2	2	NA	NA
Cluster 2	Hist2h2be	5.52574	3.21098	2.58383	3.76964	HIST1H2BJ	NA	0	No	Yes	2	NA	3	NA	1
Cluster 2	Mex3a	1.15529	0.968651	0.525809	1.01421	MEX3A	7	0	Yes	No	3	NA	1	NA	NA
Cluster 2	Zfp319	1.42106	1.12647	0.639177	1.03552	ZNF319	0	0	Yes	Yes	NA	1	NA	NA	NA
Cluster 2	Ttc22	2.60994	1.81075	0.960542	1.30875	TTC22	2	0	Yes	Yes	NA	NA	NA	NA	NA
Cluster 2	Bend4	2.19973	1.98699	1.59462	1.36003	BEND4	NA	0	No	No	NA	NA	NA	NA	NA
Cluster 2	Lrtm2	7.7801	5.53898	4.17937	4.33931	LRTM2	NA	0	No	No	NA	NA	1	NA	NA
Cluster 2	Myc	8.70318	5.14727	5.43751	4.82411	MYC	12	1	Yes	No	2	NA	NA	NA	3
Cluster 2	Ldlrad3	5.25163	3.2517	3.41291	2.6746	LDLRAD3	50	0	Yes	No	22	6	19	8	13
Cluster 3	Rem2	4.29896	3.85896	7.91545	2.39305	REM2	3	0	No	Yes	5	1	NA	NA	1
Cluster 3	Lrrc29	4.5798	4.87612	9.66996	3.54437	LRRC29	5	0	Yes	Yes	NA	NA	NA	NA	NA
Cluster 3	Lrrc36	3.08441	2.78677	6.29145	2.71166	LRRC36	18	0	Yes	No	NA	NA	NA	NA	NA
Cluster 3	Cct6b	0.785544	0.886203	1.5476	0.517847	CCT6B	10	0	Yes	Yes	5	NA	3	NA	NA
Cluster 3	Zc3h6	2.45487	2.63578	5.00272	2.17617	ZC3H6	3	1	Yes	Yes	1	1	2	1	1
Cluster 3	Errfi1	6.15135	8.22311	13.2461	5.40218	ERRFI1	15	0	Yes	Yes	14	5	12	6	10
Cluster 3	Hddc2	6.06203	6.28854	10.7381	4.16598	HDDC2	11	0	Yes	No	6	NA	1	NA	NA
Cluster 3	Dzip1l	3.21798	2.83158	5.58019	2.61209	DZIP1L	4	0	Yes	Yes	4	NA	1	NA	NA
Cluster 3	Fam105a	2.08881	2.53831	4.13365	1.79569	FAM105A	28	0	No	No	NA	NA	NA	NA	NA
Cluster 3	Fam229b	10.6721	13.0859	22.4368	11.7783	FAM229B	14	0	Yes	Yes	NA	NA	NA	NA	NA
Cluster 3	Cbln3	1.15221	0.929075	1.77579	0.762498	CBLN3	3	0	Yes	Yes	1	NA	1	NA	NA
Cluster 3	Znf512b	21.7013	23.5294	37.8284	16.2262	ZNF512B	1	1	No	No	2	NA	1	1	1
Cluster 3	Socs2	4.799	3.34094	6.41762	2.33496	SOCS2	33	0	Yes	No	4	NA	2	NA	NA
Cluster 3	Pipox	1.24627	2.00198	2.67026	1.14466	PIPOX	15	0	No	No	4	NA	3	1	2
Cluster 3	Tmem194b	1.33392	1.17085	2.11915	1.02564	TMEM194B	8	0	Yes	No	4	1	5	1	1
Cluster 3	Pde8b	1.05664	1.2521	1.86616	0.800923	PDE8B	24	0	Yes	Yes	14	3	12	4	6
Cluster 3	Syt16	7.76226	7.96299	13.8037	7.51625	SYT16	1	0	No	Yes	22	5	16	5	12
Cluster 3	Tmem117	6.15417	7.79021	12.1058	6.55962	TMEM117	1	0	Yes	No	11	NA	4	1	3
Cluster 3	Veph1	2.4375	1.87569	3.3066	1.31692	VEPH1	2	0	No	No	5	NA	3	2	4
Cluster 3	Primpol	2.83925	2.48875	4.4131	2.22922	PRIMPOL	6	0	No	No	NA	NA	NA	NA	NA
Cluster 3	Tekt2	10.0132	10.0105	15.5532	6.66505	TEKT2	11	0	Yes	Yes	1	NA	1	1	1
Cluster 3	Mgea5	22.7583	24.5652	38.0363	18.1931	MGEA5	3	0	Yes	Yes	2	1	1	1	1
Cluster 3	Caps2	1.94255	1.88158	3.1398	1.60402	CAPS2	1	0	Yes	Yes	1	NA	1	1	NA
Cluster 3	Arglu1	201.243	221.216	340.739	172.583	ARGLU1	8	0	Yes	No	6	NA	8	NA	1
Cluster 3	Tm4sf1	0.917233	0.99859	1.41144	0.5504	TM4SF1	12	0	No	Yes	3	2	6	NA	NA
Cluster 3	Sfxn5	2.25561	2.38913	3.75863	1.96386	SFXN5	6	0	Yes	Yes	5	1	2	1	2
Cluster 3	Miip	6.13487	6.16596	10.2207	6.0322	MIIP	2	0	Yes	No	1	2	1	NA	NA
Cluster 3	Prdm11	6.25619	4.57007	7.61967	2.90774	PRDM11	3	0	Yes	Yes	12	2	10	1	3
Cluster 3	Nrde2	3.65577	3.3231	5.66378	3.25526	NRDE2	34	0	Yes	Yes	5	1	1	1	1
Cluster 3	A430105I19Rik	1.88987	1.71782	2.86278	1.56848	C15orf52	1	0	No	No	2	NA	NA	1	1
Cluster 3	Ppox	46.7475	52.5372	80.9073	47.8983	PPOX	1	0	Yes	Yes	1	NA	1	1	NA
Cluster 3	Eps8	2.6684	2.1497	3.7383	1.9941	EPS8	1	0	Yes	No	1	NA	NA	NA	1
Cluster 3	Rad51ap1	2.17308	2.45495	3.36434	1.52482	RAD51AP1	2	0	Yes	Yes	2	NA	NA	NA	NA
Cluster 3	Fabp3	5.72366	10.6749	11.7024	5.03268	FABP3	5	0	No	No	NA	NA	1	NA	NA
Cluster 3	Fgd4	27.421	27.1715	42.5641	23.4929	FGD4	13	0	Yes	Yes	20	5	9	4	7
Cluster 3	Ppcdc	12.8007	12.5872	19.8944	11.5262	PPCDC	8	0	Yes	Yes	3	2	NA	1	1
Cluster 3	Pcdh9	6.69771	6.39793	10.1394	5.76819	PCDH9	15	0	Yes	Yes	12	3	13	2	5
Cluster 3	Stxbp5l	27.2439	28.9675	41.7622	21.5856	STXBP5L	12	0	Yes	Yes	6	NA	2	NA	1
Cluster 3	Cdk8	11.4163	9.63701	16.7936	10.2466	CDK8	10	0	Yes	Yes	7	1	7	1	3
Cluster 3	Rbm26	22.9402	28.3178	38.4797	20.4648	RBM26	3	0	Yes	Yes	7	NA	4	1	3
Cluster 3	Hacl1	5.79993	4.72396	7.9378	4.35397	HACL1	5	0	Yes	Yes	5	1	5	1	3
Cluster 3	Slc20a1	5.6511	8.61847	10.1981	5.0273	SLC20A1	2	0	No	No	2	NA	NA	NA	NA
Cluster 3	Mbip	11.8723	12.2488	17.4264	8.96497	MBIP	3	0	Yes	Yes	3	2	5	NA	2
Cluster 3	Nt5dc1	4.23331	3.4286	5.9294	3.59986	NT5DC1	13	0	Yes	Yes	2	NA	2	NA	NA
Cluster 3	Cryba2	137.211	145.615	221.3	139.721	CRYBA2	8	0	Yes	Yes	4	2	2	1	NA
Cluster 3	Slc35g1	6.4076	4.53104	7.56468	3.58598	SLC35G1	7	0	Yes	No	6	NA	2	1	4
Cluster 3	Arid3b	4.48419	4.90781	7.32216	4.78918	ARID3B	1	1	Yes	No	3	1	NA	NA	NA
Cluster 3	2310035C23Rik	12.6006	12.9221	18.364	10.1765	KIAA1468	14	0	Yes	Yes	NA	NA	NA	NA	NA
Cluster 3	Abcb8	66.3707	47.9456	88.4509	58.032	ABCB8	19	0	Yes	Yes	1	NA	NA	NA	NA
Cluster 3	Esyt1	9.05257	8.13183	12.5011	7.17621	ESYT1	1	0	Yes	Yes	4	1	3	1	4
Cluster 3	Sgk2	12.4359	13.5	18.1237	9.49866	SGK2	1	0	No	Yes	3	1	1	NA	1
Cluster 3	Cryzl1	37.0712	36.7458	54.1814	32.3722	CRYZL1	8	0	Yes	Yes	1	NA	NA	1	1
Cluster 3	Ldhb	17.6623	19.9946	28.4813	18.2381	LDHB	2	0	Yes	No	4	NA	4	2	1
Cluster 3	Ankrd44	7.09707	5.82712	9.44636	5.6639	ANKRD44	9	0	Yes	No	5	3	3	1	2
Cluster 3	Clk4	54.3967	62.5581	85.443	51.6208	CLK4	1	0	Yes	Yes	1	NA	1	NA	NA
Cluster 3	Bnip3	65.4835	75.1667	104.954	66.5597	BNIP3	36	0	Yes	No	4	2	1	NA	1
Cluster 3	Rpa3	23.8916	28.8508	39.153	24.6456	RPA3	9	0	No	Yes	17	5	16	3	5
Cluster 3	H3f3b	329.471	448.199	544.187	298.511	H3F3B	1	0	Yes	Yes	2	NA	NA	NA	NA
Cluster 3	Tet2	7.72515	9.13665	12.0919	7.20065	TET2	7	0	Yes	Yes	20	4	12	7	7
Cluster 3	Ubp1	9.41832	9.92797	14.022	8.63101	UBP1	5	1	Yes	Yes	7	1	3	2	3
Cluster 3	Bod1	8.63637	7.48058	11.5386	6.92524	BOD1	32	0	Yes	Yes	16	3	8	1	6
Cluster 3	Klf9	5.89867	3.7721	6.93941	4.21739	KLF9	21	1	Yes	Yes	18	5	10	2	8
Cluster 3	Senp7	12.1309	15.8225	20.2399	12.5887	SENP7	1	0	Yes	Yes	1	NA	1	1	1
Cluster 3	Pim1	6.07813	4.85807	7.40452	3.91933	PIM1	5	0	Yes	Yes	8	2	7	1	2
Cluster 3	Pan2	23.2398	26.9519	35.8907	21.861	PAN2	2	0	Yes	Yes	1	NA	NA	NA	NA
Cluster 3	Ctdsp1	12.1208	12.5794	16.9013	9.2768	CTDSP1	11	0	Yes	No	2	NA	2	NA	NA
Cluster 3	Gin1	13.5587	15.812	20.6644	12.4096	GIN1	28	0	Yes	Yes	11	1	8	2	7
Cluster 3	Churc1	81.5329	86.1123	119.618	75.5349	CHURC1	30	0	Yes	Yes	6	1	4	NA	1
Cluster 3	Tbk1	10.6706	13.3891	16.4831	9.48684	TBK1	1	0	Yes	No	NA	NA	NA	NA	NA
Cluster 3	Cnep1r1	16.2193	16.3389	23.1506	14.7871	CNEP1R1	13	0	Yes	Yes	NA	NA	1	NA	NA
Cluster 3	Gbas	45.0787	42.7914	61.2608	37.4756	GBAS	19	0	Yes	No	3	NA	NA	1	NA
Cluster 3	Cxcl1	4.16909	3.0439	4.16234	1.32793	CXCL2	15	0	No	Yes	2	NA	2	NA	NA
Cluster 3	Pdcd10	30.0661	31.5452	41.9283	24.6633	PDCD10	2	0	Yes	Yes	2	NA	1	NA	NA
Cluster 3	Tctn3	19.06	18.6063	26.829	17.553	TCTN3	1	0	Yes	Yes	1	NA	1	NA	1
Cluster 3	Bcap29	9.57689	9.97766	13.152	7.52136	BCAP29	5	0	Yes	No	1	NA	NA	NA	NA
Cluster 3	Topbp1	4.55224	5.56934	6.8121	4.18175	TOPBP1	8	0	Yes	No	NA	NA	NA	NA	NA
Cluster 3	Tipin	18.709	23.1605	27.5218	16.9959	TIPIN	1	0	Yes	Yes	1	NA	NA	1	NA
Cluster 3	Chrac1	59.5701	59.0152	77.7613	48.6939	CHRAC1	10	0	Yes	Yes	5	2	4	1	2
Cluster 3	Angel2	17.3152	17.524	23.0775	14.8889	ANGEL2	4	0	Yes	Yes	2	NA	1	NA	1
Cluster 3	Gigyf1	47.4211	40.6807	55.3499	31.6902	GIGYF1	3	0	No	No	1	NA	NA	NA	NA
Cluster 3	Kdelc2	2.61702	2.21517	3.01257	1.70945	KDELC2	6	0	Yes	Yes	2	1	1	NA	1
Cluster 3	Inpp5f	38.7125	38.9745	51.5594	34.3339	INPP5F	14	0	Yes	Yes	12	1	4	1	4
Cluster 3	Cep78	10.7761	10.4312	13.123	7.44588	CEP78	1	0	Yes	Yes	2	NA	1	NA	NA
Cluster 3	C1d	15.6204	16.7459	21.0962	14.1332	C1D	6	0	Yes	Yes	10	2	16	3	12
Cluster 3	Zw10	52.5574	47.7368	61.1694	36.1145	ZW10	1	0	Yes	Yes	1	NA	1	1	NA
Cluster 3	Wsb1	13.5487	12.8572	16.5366	10.7497	WSB1	30	0	Yes	Yes	6	NA	2	NA	2
Cluster 3	Nfkb1	13.0204	12.6558	15.8703	10.2922	NFKB1	11	1	Yes	No	5	NA	3	1	4
Cluster 3	Smarcd1	7.86386	8.77706	10.1207	6.53012	SMARCD1	7	0	Yes	Yes	2	NA	1	NA	NA
Cluster 3	Aasdh	9.94247	9.72145	11.8081	7.56477	AASDH	1	0	Yes	Yes	10	2	5	1	5
Cluster 3	Fnbp4	13.1778	14.1747	16.1656	10.3121	FNBP4	1	0	Yes	Yes	4	NA	1	1	1
Cluster 3	Ablim1	3.73663	3.37411	4.06504	2.57313	ABLIM1	50	0	Yes	Yes	21	7	20	NA	8
Cluster 3	Fosl2	0.30932	0.554709	0.799522	0.359235	FOSL2	12	1	Yes	Yes	10	2	4	1	3
Cluster 3	1700024P16Rik	0.440692	0.468708	0.810263	0.275549	C1orf168	20	0	No	Yes	11	NA	NA	NA	3
Cluster 3	Slc17a4	0.642377	0.353921	0.932329	0.315819	SLC17A4	2	0	No	No	NA	NA	NA	NA	NA
Cluster 3	Mcc	3.12052	2.1807	2.31336	1.75171	MCC	9	0	Yes	Yes	NA	NA	NA	NA	NA
Cluster 3	Irf1	38.8687	40.4834	32.8544	23.1608	IRF1	14	1	Yes	Yes	12	NA	5	1	1
Cluster 3	Car3	0.327414	2.1797	3.45025	0.337638	CA3	NA	0	No	No	NA	NA	NA	NA	NA
Cluster 3	Mir17hg	0.330976	0.472749	1.35814	0.438751	MIR17HG	14	0	Yes	No	NA	NA	NA	NA	NA
Cluster 3	Vstm5	0.41193	0.377415	1.04962	0.233969	VSTM5	NA	0	No	No	3	NA	1	NA	2
Cluster 3	Actn2	0.332201	0.485905	1.16332	0.330145	ACTN2	NA	0	No	No	2	NA	1	NA	NA
Cluster 3	Abca4	0.391746	0.574647	1.28657	0.372838	ABCA4	NA	0	No	No	8	NA	6	1	NA
Cluster 3	Efcab10	4.71995	5.46227	13.3713	4.37925	EFCAB10	NA	0	Yes	No	9	5	6	2	3
Cluster 3	Cstad	4.8208	3.24173	8.82342	1.75895	Not found	NA	0	No	No	NA	NA	NA	NA	NA
Cluster 3	Cd1d1	1.84855	2.31314	5.26984	1.77742	CD1D	0	0	No	No	NA	NA	NA	NA	NA
Cluster 3	Gdpd3	1.7685	1.78964	5.12967	2.31808	GDPD3	0	0	No	No	1	NA	NA	NA	NA
Cluster 3	Miat	0.322892	0.743829	1.17091	0.39798	MIAT	NA	0	No	No	NA	NA	NA	NA	NA
Cluster 3	Spats1	2.67865	2.00887	5.03254	1.75443	SPATS1	NA	0	No	Yes	NA	NA	NA	NA	NA
Cluster 3	Msh5	1.30593	1.61549	3.28233	1.32038	MSH5	NA	0	No	No	3	NA	1	1	NA
Cluster 3	1700007L15Rik	3.6974	4.08312	8.65667	3.50406	Not found	NA	0	No	No	NA	NA	NA	NA	NA
Cluster 3	Mmp11	0.517908	1.01773	1.6312	0.596019	MMP11	NA	0	No	No	NA	NA	NA	NA	NA
Cluster 3	2810403D21Rik	2.29482	3.15048	5.55791	2.01117	Not found	NA	0	No	No	NA	NA	NA	NA	NA
Cluster 3	Gm13003	2.12935	1.9037	4.18173	1.70034	Not found	NA	0	No	No	NA	NA	NA	NA	NA
Cluster 3	Rbm3	43.6896	63.8885	108.479	41.8824	RBM3	0	0	Yes	Yes	1	NA	NA	NA	NA
Cluster 3	Mxra7	1.08837	1.08836	2.08846	0.74761	MXRA7	7	0	Yes	Yes	7	2	2	1	2
Cluster 3	1810062G17Rik	6.44111	5.97596	12.906	5.67687	Not found	NA	0	No	No	NA	NA	NA	NA	NA
Cluster 3	Mc1r	2.89988	2.43048	4.99175	1.6695	MC1R	NA	0	No	No	NA	NA	NA	NA	NA
Cluster 3	Gm17066	3.99381	6.1215	9.72681	4.03864	Not found	NA	0	No	No	NA	NA	NA	NA	NA
Cluster 3	Akr1c19	27.1836	22.5208	48.6766	22.0246	Not found	NA	0	No	No	NA	NA	NA	NA	NA
Cluster 3	Naip5	1.28752	1.45439	2.69804	1.25112	Not found	NA	0	No	No	NA	NA	NA	NA	NA
Cluster 3	6720483E21Rik	1.22599	1.25902	2.14566	0.694412	Not found	NA	0	No	No	NA	NA	NA	NA	NA
Cluster 3	Izumo4	9.91495	7.34656	17.3785	8.52279	IZUMO4	NA	0	Yes	No	NA	NA	NA	NA	NA
Cluster 3	E230016M11Rik	2.66782	2.31676	4.6408	1.95548	Not found	NA	0	No	No	NA	NA	NA	NA	NA
Cluster 3	Uox	1.72496	1.32345	2.95224	1.38752	UOX	8	0	No	No	NA	NA	NA	NA	NA
Cluster 3	9130230L23Rik	1.82588	1.58444	2.95653	1.05488	Not found	NA	0	No	No	NA	NA	NA	NA	NA
Cluster 3	Psg28	0.78107	0.619883	1.20098	0.415133	Not found	NA	0	No	No	NA	NA	NA	NA	NA
Cluster 3	Riiad1	9.41106	10.2991	18.3875	8.28443	RIIAD1	NA	0	No	Yes	NA	NA	NA	NA	NA
Cluster 3	E130102H24Rik	9.94113	11.4218	21.2348	11.0126	Not found	NA	0	No	No	NA	NA	NA	NA	NA
Cluster 3	Tcp11	11.7423	11.7755	21.7275	9.6827	TCP11	NA	0	No	No	5	1	4	1	3
Cluster 3	2900005J15Rik	1.69096	1.85915	3.27289	1.47001	Not found	NA	0	No	No	NA	NA	NA	NA	NA
Cluster 3	Mtbp	1.0218	1.20266	2.07145	0.954109	MTBP	NA	0	Yes	Yes	2	NA	1	NA	NA
Cluster 3	Ccdc162	0.85085	1.46644	2.17148	1.02906	CCDC162P	0	0	No	Yes	NA	NA	NA	NA	NA
Cluster 3	Nsun7	0.543654	0.651806	1.06347	0.448978	NSUN7	0	0	Yes	Yes	14	NA	16	3	6
Cluster 3	Uvssa	12.3525	12.8133	22.9096	10.2718	UVSSA	0	0	Yes	No	2	1	NA	NA	NA
Cluster 3	Ms4a6c	1.84913	1.24813	2.64189	0.999017	Not found	NA	0	No	No	NA	NA	NA	NA	NA
Cluster 3	Srsf5	228.999	250.387	441.461	205.857	SRSF5	6	0	Yes	Yes	9	1	4	2	4
Cluster 3	Rsrp1	42.7852	49.4614	86.2923	42.759	RSRP1	NA	0	No	No	NA	NA	NA	NA	NA
Cluster 3	Gm7694	0.728221	0.637758	1.18677	0.491567	C1orf226	0	0	No	No	NA	NA	NA	NA	NA
Cluster 3	1190002F15Rik	1.44661	3.10566	4.63614	2.72229	Not found	NA	0	No	No	NA	NA	NA	NA	NA
Cluster 3	Ccdc62	3.46333	4.16396	7.17745	3.65672	CCDC62	NA	0	Yes	Yes	3	NA	1	NA	NA
Cluster 3	Zfp345	0.815688	0.796969	1.38402	0.576085	Not found	NA	0	No	No	NA	NA	NA	NA	NA
Cluster 3	Akr1c13	15.3038	15.8813	28.4127	13.9685	Not found	NA	0	No	No	NA	NA	NA	NA	NA
Cluster 3	Gm4262	1.17602	0.706781	1.5047	0.508632	Not found	NA	0	No	No	NA	NA	NA	NA	NA
Cluster 3	Gm16287	0.792246	1.02535	1.59101	0.724691	Not found	NA	0	No	No	NA	NA	NA	NA	NA
Cluster 3	Zgrf1	1.15003	1.16018	1.93403	0.786504	ZGRF1	NA	0	No	No	NA	NA	NA	NA	NA
Cluster 3	Sfpq	427.496	437.689	782.601	395.007	SFPQ	0	0	Yes	Yes	2	NA	NA	NA	NA
Cluster 3	Mfsd6l	4.06997	4.7923	7.18792	2.73417	MFSD6L	NA	0	Yes	No	NA	NA	1	NA	NA
Cluster 3	Igf1	0.912942	0.529482	1.2565	0.59128	IGF1	NA	0	No	No	1	NA	1	NA	1
Cluster 3	Gdf3	1.60575	1.21436	2.3036	0.947258	GDF3	NA	0	No	No	NA	NA	NA	NA	NA
Cluster 3	Zfp457	1.2913	1.13213	1.92459	0.724416	ZNF93	NA	0	Yes	Yes	2	NA	1	NA	NA
Cluster 3	Ctcfl	3.71546	3.42639	6.16605	2.98356	CTCFL	NA	1	No	No	5	NA	3	1	2
Cluster 3	Fam194a	0.903164	0.566216	1.12517	0.389265	FAM194A	NA	0	Yes	Yes	NA	NA	NA	NA	NA
Cluster 3	Smco1	3.78901	3.03654	5.51895	2.29622	C3orf43	NA	0	No	No	NA	NA	NA	NA	NA
Cluster 3	Tmsb15b1	177.557	195.834	332.043	175.654	Not found	NA	0	No	No	NA	NA	NA	NA	NA
Cluster 3	Olfr613	13.3369	13.3182	22.6454	10.9284	Not found	NA	0	No	No	NA	NA	NA	NA	NA
Cluster 3	Pabpc4l	0.862056	0.78185	1.37694	0.645401	PABPC4L	NA	0	No	No	8	NA	6	2	3
Cluster 3	4930512M02Rik	8.28039	7.5864	13.3645	6.35462	Not found	NA	0	No	No	NA	NA	NA	NA	NA
Cluster 3	Wfdc16	5.89302	5.49464	9.26496	4.01953	Not found	NA	0	No	No	NA	NA	NA	NA	NA
Cluster 3	D130040H23Rik	2.07564	2.42764	3.835	1.89052	Not found	NA	0	No	No	NA	NA	NA	NA	NA
Cluster 3	Tex26	3.34472	1.83436	4.13618	1.72491	TEX26	NA	0	No	No	NA	NA	NA	NA	NA
Cluster 3	Cmah	0.663256	0.561634	1.01274	0.471278	CMAHP	NA	0	No	Yes	NA	NA	NA	NA	NA
Cluster 3	Gm17333	12.0669	11.7362	19.2657	8.53179	Not found	NA	0	No	No	NA	NA	NA	NA	NA
Cluster 3	Nkain3	0.983049	0.88775	1.4656	0.593192	NKAIN3	NA	0	No	No	5	3	5	1	2
Cluster 3	Stag3	0.805124	0.859376	1.41994	0.737192	STAG3	0	0	No	No	NA	NA	1	NA	NA
Cluster 3	Abca12	1.04641	0.816371	1.52457	0.716291	ABCA12	NA	0	No	No	1	NA	2	NA	NA
Cluster 3	Arl5c	9.60026	11.0823	16.9526	8.17974	ARL5C	NA	0	No	No	NA	NA	NA	NA	NA
Cluster 3	Tigd3	1.79333	1.82411	3.05326	1.58321	TIGD3	NA	0	Yes	No	NA	NA	NA	NA	NA
Cluster 3	Gfpt2	1.0948	0.403461	1.13806	0.444133	GFPT2	NA	0	No	No	NA	NA	NA	NA	NA
Cluster 3	4921531C22Rik	4.31328	4.07446	6.9183	3.43306	Not found	NA	0	No	No	NA	NA	NA	NA	NA
Cluster 3	Gm14634	2.08957	1.67785	3.01113	1.39038	Not found	NA	0	No	No	NA	NA	NA	NA	NA
Cluster 3	E230016K23Rik	2.40223	1.70353	3.20199	1.38633	Not found	NA	0	No	No	NA	NA	NA	NA	NA
Cluster 3	Zfp57	0.576407	0.76668	1.00848	0.387459	ZFP57	NA	0	No	No	NA	NA	NA	NA	NA
Cluster 3	Nek5	1.86543	2.08331	3.23535	1.60643	NEK5	NA	0	Yes	No	NA	NA	NA	NA	NA
Cluster 3	Gprc6a	0.970667	0.695486	1.29708	0.565572	GPRC6A	NA	0	No	No	4	1	2	1	1
Cluster 3	Prkd1	10.7997	12.0406	19.2557	10.3093	PRKD1	0	0	Yes	No	10	4	13	2	3
Cluster 3	Kcnn1	1.77035	1.52466	2.57478	1.15672	KCNN1	NA	0	No	No	NA	NA	1	NA	NA
Cluster 3	Gm9159	6.70657	5.29759	9.37984	4.26715	Not found	NA	0	No	No	NA	NA	NA	NA	NA
Cluster 3	Wdr31	8.14522	4.97688	10.5832	5.3316	WDR31	0	0	Yes	Yes	NA	NA	NA	NA	NA
Cluster 3	Aloxe3	1.44312	1.56048	2.14157	0.745535	ALOXE3	NA	0	No	Yes	1	NA	NA	NA	NA
Cluster 3	Spag8	3.41015	2.91929	5.0762	2.56819	SPAG8	0	0	No	Yes	3	1	3	NA	1
Cluster 3	Xdh	0.888466	0.690461	1.24065	0.597348	XDH	NA	0	No	Yes	5	NA	4	NA	2
Cluster 3	4930470H14Rik	14.1244	15.4735	25.2031	14.6778	Not found	NA	0	No	No	NA	NA	NA	NA	NA
Cluster 3	Tmem30c	0.84689	1.04662	1.47322	0.696623	TMEM30CP	NA	0	No	No	NA	NA	NA	NA	NA
Cluster 3	BC039771	2.62948	2.55921	4.26335	2.33863	Not found	NA	0	No	No	NA	NA	NA	NA	NA
Cluster 3	BC089597	0.983284	0.851448	1.21971	0.321253	RDH16	NA	0	No	No	NA	NA	NA	NA	NA
Cluster 3	Nisch	114.428	139.07	209.145	116.781	NISCH	8	0	Yes	Yes	2	1	3	1	1
Cluster 3	Syt15	1.76029	1.56243	2.48319	1.07469	SYT15	NA	0	No	No	NA	NA	NA	NA	NA
Cluster 3	Slc28a3	1.61131	1.50914	2.38684	1.1149	SLC28A3	NA	0	No	No	6	2	2	NA	4
Cluster 3	Npy1r	1.73436	1.38862	2.33651	1.02612	NPY1R	0	0	Yes	Yes	1	NA	NA	NA	NA
Cluster 3	Efcab7	4.74355	5.44847	8.15247	4.30633	EFCAB7	0	0	Yes	Yes	2	NA	NA	NA	1
Cluster 3	Per3	7.70307	5.52015	9.76514	4.15881	PER3	0	0	Yes	Yes	1	NA	1	NA	NA
Cluster 3	Zfand1	23.6131	19.7016	34.7895	18.752	ZFAND1	0	0	Yes	Yes	2	NA	NA	NA	NA
Cluster 3	Zfp459	2.10622	1.74663	2.91898	1.35511	Not found	NA	1	No	No	NA	NA	NA	NA	NA
Cluster 3	Zfp868	36.4558	46.2796	64.7421	32.8494	Not found	NA	0	No	No	NA	NA	NA	NA	NA
Cluster 3	Pol	34.8598	33.6591	54.9653	29.7222	Not found	NA	0	No	No	NA	NA	NA	NA	NA
Cluster 3	Setd4	3.80429	4.01777	6.27021	3.42106	SETD4	NA	0	Yes	No	3	NA	4	NA	1
Cluster 3	Grk4	5.14886	4.77704	7.81711	4.09982	GRK4	NA	0	Yes	Yes	4	NA	1	1	NA
Cluster 3	Nup37	6.9548	8.04217	12.021	6.59004	NUP37	NA	0	Yes	No	1	NA	2	NA	1
Cluster 3	Etv4	2.50551	2.1672	3.55738	1.71721	ETV4	NA	1	Yes	Yes	2	NA	1	NA	NA
Cluster 3	Siglec1	2.61348	3.2041	4.70211	2.63246	SIGLEC1	NA	0	No	No	NA	NA	NA	NA	NA
Cluster 3	Akr1c12	15.2514	15.8855	23.8635	11.7521	Not found	NA	0	No	No	NA	NA	NA	NA	NA
Cluster 3	Gdap10	7.06913	9.01244	11.5779	4.92176	Not found	NA	0	No	No	NA	NA	NA	NA	NA
Cluster 3	Fnta	10.5762	10.8205	16.6886	9.00248	FNTA	NA	0	Yes	Yes	3	2	5	2	3
Cluster 3	Gm17821	4.80044	3.76587	6.31612	2.95136	Not found	NA	0	No	No	NA	NA	NA	NA	NA
Cluster 3	C920009B18Rik	46.2414	52.2862	80.2101	47.842	Not found	NA	0	No	No	NA	NA	NA	NA	NA
Cluster 3	Adam28	1.00499	0.966561	1.47654	0.723757	ADAM28	0	0	No	No	3	1	3	NA	1
Cluster 3	Cxcr2	6.26492	6.6344	10.0059	5.38434	CXCR2	NA	0	No	No	NA	NA	NA	NA	NA
Cluster 3	Sfxn4	4.51703	4.90179	7.33742	4.01584	SFXN4	NA	0	Yes	No	NA	NA	NA	NA	NA
Cluster 3	6030440G07Rik	4.13343	2.6245	4.85313	2.12901	Not found	NA	0	No	No	NA	NA	NA	NA	NA
Cluster 3	Mcur1	8.31882	9.27079	13.3443	6.85843	MCUR1	NA	0	No	No	3	NA	2	1	1
Cluster 3	Eno1b	1.28433	1.56857	2.15783	1.10243	Not found	NA	0	No	No	NA	NA	NA	NA	NA
Cluster 3	4930519G04Rik	5.283	4.41281	7.41551	3.90922	Not found	NA	0	No	No	NA	NA	NA	NA	NA
Cluster 3	Kif18a	0.860764	1.14869	1.5076	0.758828	KIF18A	NA	0	Yes	No	NA	NA	NA	NA	NA
Cluster 3	Btbd19	4.6629	3.97554	6.339	3.06986	BTBD19	0	0	No	Yes	NA	NA	NA	NA	NA
Cluster 3	AK139721	13.3997	14.2848	22.2126	13.3979	Not found	NA	0	No	No	NA	NA	NA	NA	NA
Cluster 3	Rmi2	4.42197	4.36814	6.62055	3.46795	RMI2	NA	0	No	Yes	1	NA	1	NA	NA
Cluster 3	Plekhg2	1.2118	1.83842	2.24011	1.10011	PLEKHG2	0	0	Yes	Yes	NA	NA	NA	1	NA
Cluster 3	1700010I14Rik	1.26907	1.77772	2.06276	0.777971	C6orf118	NA	0	No	Yes	NA	NA	NA	NA	NA
Cluster 3	D19Ertd737e	12.3208	13.565	20.3731	11.9248	FAM204A	0	0	Yes	No	NA	NA	NA	NA	NA
Cluster 3	A630089N07Rik	16.8267	16.0283	25.1632	13.9457	Not found	NA	0	No	No	NA	NA	NA	NA	NA
Cluster 3	Adamts18	9.86779	7.36859	14.0463	8.9928	ADAMTS18	NA	0	No	No	6	1	8	1	4
Cluster 3	Trim36	0.938993	0.797669	1.23457	0.570326	TRIM36	NA	0	Yes	No	3	NA	2	NA	NA
Cluster 3	Zmat1	6.71447	5.75116	9.7099	5.69505	ZMAT1	NA	0	No	No	NA	NA	NA	NA	NA
Cluster 3	Slc6a18	0.946861	0.953801	1.39195	0.703888	SLC6A18	NA	0	No	No	NA	NA	NA	NA	NA
Cluster 3	A330069E16Rik	13.6859	15.7111	21.9496	11.7326	Not found	NA	0	No	No	NA	NA	NA	NA	NA
Cluster 3	9030025P20Rik	4.09081	2.49699	4.84719	2.50111	Not found	NA	0	No	No	NA	NA	NA	NA	NA
Cluster 3	Nr1d2	1.88702	2.55408	3.41091	1.96047	NR1D2	0	1	Yes	Yes	6	NA	7	NA	1
Cluster 3	Myh8	1.3848	1.46348	2.03147	0.971344	MYH8	NA	0	No	No	NA	NA	NA	NA	NA
Cluster 3	Clk1	115.15	124.501	191.301	122.16	CLK1	0	0	Yes	Yes	2	NA	NA	NA	NA
Cluster 3	4931409K22Rik	0.767672	0.769306	1.04996	0.452389	Not found	NA	0	No	No	NA	NA	NA	NA	NA
Cluster 3	Smtnl2	1.60037	1.69418	2.33095	1.12232	SMTNL2	NA	0	No	No	NA	NA	NA	NA	NA
Cluster 3	Haus1	13.8691	13.4311	20.3126	11.203	HAUS1	0	0	Yes	No	NA	NA	NA	NA	NA
Cluster 3	Pnpla3	0.782177	0.735998	1.0353	0.454669	PNPLA3	NA	0	No	No	NA	NA	NA	NA	NA
Cluster 3	Zfp488	12.2739	10.6728	16.462	8.45473	ZNF488	NA	0	Yes	No	1	NA	NA	NA	NA
Cluster 3	A130077B15Rik	7.1134	6.6662	9.87825	5.09666	Not found	NA	0	No	No	NA	NA	NA	NA	NA
Cluster 3	E130311K13Rik	8.04636	5.81479	10.3711	5.9969	C3orf33	0	0	Yes	No	3	NA	1	NA	1
Cluster 3	Tnfrsf10b	5.73365	5.41404	8.17812	4.52306	TNFRSF10A	0	0	No	No	NA	NA	NA	NA	NA
Cluster 3	Ccdc50	13.4076	15.0951	21.2663	12.3607	CCDC50	0	0	Yes	Yes	1	NA	1	NA	NA
Cluster 3	Wbscr27	8.0596	4.89844	10.1088	6.49922	WBSCR27	NA	0	Yes	Yes	3	NA	1	NA	NA
Cluster 3	Gm16702	8.0955	8.69384	12.4473	7.18285	Not found	NA	0	No	No	NA	NA	NA	NA	NA
Cluster 3	Taz	18.59	22.1862	30.7236	18.4379	TAZ	0	0	Yes	No	NA	NA	NA	NA	NA
Cluster 3	Mcmdc2	2.6197	2.18014	3.43952	1.84096	MCMDC2	NA	0	Yes	No	3	NA	3	NA	1
Cluster 3	Pdzrn4	5.96271	5.58519	8.45472	4.7846	PDZRN4	NA	0	No	No	11	5	12	6	4
Cluster 3	Ovgp1	0.927795	1.4958	1.63672	0.744296	OVGP1	0	0	No	No	1	NA	NA	NA	NA
Cluster 3	Aim1l	3.81062	3.74359	5.16554	2.44394	AIM1L	NA	0	Yes	No	NA	NA	NA	NA	NA
Cluster 3	Zbtb11	22.2014	25.0906	34.5044	19.6016	ZBTB11	0	0	Yes	Yes	1	NA	NA	NA	1
Cluster 3	Apaf1	3.86687	3.59766	5.19333	2.62175	APAF1	0	0	Yes	Yes	14	1	15	5	8
Cluster 3	Phf13	2.53021	2.57085	3.68435	2.05587	PHF13	NA	0	Yes	Yes	1	NA	NA	NA	NA
Cluster 3	Ap1s3	5.54083	4.10679	6.60593	3.21336	AP1S3	0	0	Yes	No	4	NA	3	NA	1
Cluster 3	Frrs1	4.91818	5.92715	7.53809	3.84662	FRRS1	0	0	No	No	3	NA	1	NA	NA
Cluster 3	Slfn5	1.92865	2.36625	3.21295	1.97454	SLFN5	0	0	Yes	Yes	2	NA	NA	NA	NA
Cluster 3	Snhg11	76.057	56.8179	89.3289	42.1123	SNHG11	NA	0	Yes	Yes	NA	NA	NA	NA	NA
Cluster 3	Cetn3	42.2651	46.3574	64.4044	37.6055	CETN3	0	0	Yes	No	5	2	4	1	2
Cluster 3	Trpm1	1.47646	0.998152	1.72747	0.917591	TRPM1	NA	0	No	No	4	NA	1	NA	NA
Cluster 3	Glb1l2	25.7566	30.9783	41.541	24.8515	GLB1L2	NA	0	No	No	NA	NA	NA	NA	NA
Cluster 3	Sat2	8.03428	10.0023	12.4855	6.54491	SAT2	NA	0	Yes	Yes	1	NA	NA	NA	NA
Cluster 3	Ccdc163	25.0403	21.3626	34.3288	21.2379	Not found	NA	0	No	No	NA	NA	NA	NA	NA
Cluster 3	Mir22hg	7.02399	9.57087	11.6175	6.36502	MIR22HG	12	0	Yes	Yes	NA	NA	NA	NA	NA
Cluster 3	Ppfia2	3.85644	3.21878	4.98838	2.80196	PPFIA2	NA	0	Yes	Yes	6	NA	4	1	1
Cluster 3	C920006O11Rik	11.5143	10.7812	16.3257	10.0848	Not found	NA	0	No	No	NA	NA	NA	NA	NA
Cluster 3	Rad9b	18.7148	18.5577	27.4806	17.2885	RAD9B	NA	0	Yes	Yes	1	NA	NA	NA	NA
Cluster 3	Psmb11	1.30335	1.18898	1.69819	0.880851	PSMB11	NA	0	No	No	NA	NA	NA	NA	NA
Cluster 3	Loxl2	2.23211	2.45009	3.3947	2.07319	LOXL2	0	0	No	No	3	NA	1	1	NA
Cluster 3	Gm17644	12.531	11.1107	17.9759	12.1501	Not found	NA	0	No	No	NA	NA	NA	NA	NA
Cluster 3	Pet100	7.43779	7.86505	10.5755	5.75933	PET100	0	0	Yes	Yes	1	NA	1	NA	NA
Cluster 3	Tmem256	100.549	116.824	164.089	109.567	TMEM256	0	0	Yes	Yes	1	NA	NA	NA	NA
Cluster 3	Tmsb15b2	609.078	533.876	826.079	503.451	Not found	NA	0	No	No	NA	NA	NA	NA	NA
Cluster 3	Vmn1r58	4.25484	4.32479	6.1351	3.67959	Not found	NA	0	No	No	NA	NA	NA	NA	NA
Cluster 3	Gm8234	3.12507	2.33046	3.68194	1.90768	Not found	NA	0	No	No	NA	NA	NA	NA	NA
Cluster 3	Slc35d2	4.53233	3.90648	5.90397	3.409	SLC35D2	NA	0	Yes	No	1	NA	2	NA	1
Cluster 3	Phactr2	2.03436	1.54494	2.42303	1.28324	PHACTR2	0	0	Yes	Yes	12	3	5	3	5
Cluster 3	Mau2	16.3754	19.6765	25.4954	15.2166	MAU2	NA	0	Yes	Yes	2	NA	1	1	NA
Cluster 3	Zfp131	7.18807	8.00884	10.6335	6.20029	ZNF131	NA	1	Yes	Yes	6	1	3	NA	NA
Cluster 3	Rtel1	6.51879	6.16615	9.13222	5.70309	RTEL1	NA	0	Yes	No	1	NA	NA	NA	NA
Cluster 3	Zfp263	52.215	59.9272	75.6554	40.5955	ZNF263	0	0	Yes	Yes	2	NA	NA	NA	NA
Cluster 3	Abcd2	1.8371	0.903062	1.79017	0.903653	ABCD2	NA	0	Yes	Yes	1	NA	NA	NA	NA
Cluster 3	N6amt1	12.4643	13.7514	18.622	11.7379	N6AMT1	0	0	Yes	Yes	12	2	8	NA	6
Cluster 3	Tango2	15.4376	15.4088	20.629	11.4163	TANGO2	NA	0	Yes	No	2	NA	NA	NA	1
Cluster 3	Cers4	10.5879	9.87756	13.8318	8.02084	CERS4	NA	0	Yes	No	2	NA	NA	NA	NA
Cluster 3	2610020H08Rik	4.58612	4.14621	5.72848	3.16188	LOC81691	NA	0	Yes	Yes	NA	NA	NA	NA	NA
Cluster 3	Fbxo44	15.1703	16.9863	22.0315	14.075	FBXO44	0	0	Yes	Yes	1	NA	NA	NA	NA
Cluster 3	Sec16b	3.24344	2.57811	3.86789	2.30612	SEC16B	NA	0	Yes	Yes	19	3	16	2	8
Cluster 3	Mxra8	9.15468	11.3645	13.6157	8.12283	MXRA8	NA	0	No	No	NA	NA	NA	NA	NA
Cluster 3	Trmt11	7.94229	8.3343	11.0198	7.02597	TRMT11	0	0	Yes	Yes	12	2	6	1	6
Cluster 3	Mgst1	6.83618	8.81303	9.28285	4.1381	MGST1	0	0	No	No	4	NA	2	NA	NA
Cluster 3	Wdhd1	3.99324	5.1257	5.90864	3.52576	WDHD1	0	0	Yes	No	2	1	1	NA	1
Cluster 3	Cox7b	36.8591	47.3244	56.4887	36.9553	COX7B	NA	0	Yes	Yes	1	NA	1	1	NA
Cluster 3	Ndufb4	186.727	205.915	263.697	173.654	NDUFB4	0	0	Yes	No	8	1	2	NA	2
Cluster 3	D630023F18Rik	11.0812	9.08279	12.2271	6.12681	C2orf80	NA	0	No	Yes	NA	NA	NA	NA	NA
Cluster 3	Igsf3	1.50158	1.30365	1.61078	0.704323	IGSF3	0	0	Yes	No	NA	NA	NA	NA	NA
Cluster 3	Epb4.1l3	21.0877	17.673	24.7011	15.1352	EPB41L3	NA	0	Yes	Yes	11	1	4	2	5
Cluster 3	Rpp38	24.6625	25.4339	32.1517	20.2014	RPP38	0	0	Yes	No	NA	NA	1	NA	NA
Cluster 3	Pklr	7.77574	5.98456	8.22361	4.29752	PKLR	NA	0	No	No	1	NA	NA	NA	1
Cluster 3	Steap4	3.19331	0.990709	2.47858	1.30837	STEAP4	0	0	No	No	1	NA	2	NA	NA
Cluster 3	Egr2	16.6557	18.7555	22.0928	13.628	EGR2	0	1	Yes	Yes	3	NA	3	NA	2
Cluster 3	Zfp641	3.48054	3.43494	4.27039	2.5674	ZNF641	0	1	Yes	Yes	1	1	NA	NA	NA
Cluster 3	Zfp948	9.23517	11.8036	12.7563	7.32336	Not found	NA	0	No	No	NA	NA	NA	NA	NA
Cluster 3	Dcaf6	11.2683	9.8645	13.4492	8.91027	DCAF6	0	0	Yes	Yes	4	NA	NA	1	1
Cluster 3	Fahd2a	20.962	18.1121	24.2073	15.0216	FAHD2B	NA	0	No	No	3	NA	2	NA	NA
Cluster 3	Hmgb3	11.8594	9.80506	12.9709	7.41586	HMGB3	3	0	No	Yes	4	NA	3	1	1
Cluster 3	3930402G23Rik	4.96307	10.86	9.41713	5.36957	Not found	NA	0	No	No	NA	NA	NA	NA	NA
Cluster 3	Galt	12.5026	16.2543	17.5343	10.7794	GALT	NA	0	Yes	Yes	1	NA	NA	NA	NA
Cluster 3	Sec61g	141.473	193.538	221.202	163.832	SEC61G	0	0	Yes	Yes	3	NA	1	1	1
Cluster 3	Hnrnpl	40.1196	31.2873	44.1573	28.81	HNRNPL	NA	0	Yes	Yes	3	1	4	2	2
Cluster 3	Tle6	25.6463	26.901	31.3084	19.843	TLE6	0	0	Yes	No	3	NA	1	1	1
Cluster 3	Nol9	6.66953	5.95866	7.32174	4.44303	NOL9	0	0	Yes	Yes	2	1	NA	1	NA
Cluster 3	Lix1	6.13006	3.73647	5.71806	3.48047	LIX1	NA	0	No	No	3	NA	3	1	2
Cluster 3	Muc1	3.34554	3.98096	3.69013	1.90615	MUC1	NA	0	Yes	Yes	2	NA	NA	NA	NA
Cluster 3	AW551984	18.3266	16.6518	18.2472	11.2089	Not found	NA	0	No	No	NA	NA	NA	NA	NA
Cluster 3	Cramp1l	17.7778	14.1261	16.2632	9.6645	CRAMP1L	NA	0	No	No	NA	NA	1	NA	NA
Cluster 3	Rdh13	29.409	28.588	29.5693	18.8369	RDH13	0	0	Yes	Yes	1	NA	NA	NA	NA
Cluster 3	Cyp3a13	3.61763	1.389	2.27224	0.95215	CYP3A7	NA	0	No	No	NA	NA	1	NA	NA
Cluster 3	Slc2a3	10.0312	6.34441	8.30767	6.19646	SLC2A3	0	0	No	No	3	NA	2	NA	2
Cluster 3	Abcc12	2.78052	2.03407	2.30589	1.61227	ABCC12	NA	0	No	No	4	2	5	NA	1
Cluster 3	Cyp2e1	0.77077	4.97055	2.34667	0.829835	CYP2E1	NA	0	No	No	NA	NA	NA	NA	NA
Cluster 3	Slc41a3	2.18896	1.47441	1.62257	1.00857	SLC41A3	NA	0	Yes	Yes	NA	NA	NA	1	NA
Cluster 3	4921525O09Rik	0.408413	0.355612	0.955096	0.409951	Not found	NA	0	No	No	NA	NA	NA	NA	NA
Cluster 3	C530044C16Rik	0.35819	0.270638	0.653879	0.187663	Not found	NA	0	No	No	NA	NA	NA	NA	NA
Cluster 3	Csf3r	0.705984	0.537526	0.991577	0.291263	CSF3R	NA	0	No	No	7	2	1	1	1
Cluster 3	Gm9926	0.572952	0.472763	0.794895	0.347475	Not found	NA	0	No	No	NA	NA	NA	NA	NA
Cluster 3	Cyp4b1	0.398314	0.278013	0.780149	0.243732	CYP4B1	NA	0	No	No	2	NA	NA	NA	NA
Cluster 3	Slc17a8	0.495366	0.471503	0.886653	0.404237	SLC17A8	NA	0	No	No	1	NA	1	NA	NA
Cluster 3	Ranbp3l	0.559028	0.559687	0.8825	0.36431	RANBP3L	NA	0	No	No	1	NA	NA	NA	NA
Cluster 3	Fcer2a	0.512346	0.405671	0.741735	0.274865	FCER2	NA	0	No	No	NA	NA	NA	NA	NA
Cluster 3	Ptk6	0.313575	0.273912	0.560942	0.155192	PTK6	0	0	No	Yes	1	NA	NA	NA	NA
Cluster 3	Gpr133	0.471993	0.220489	0.729816	0.167222	GPR133	NA	0	No	No	8	2	8	2	4
Cluster 3	Spo11	0.296631	0.333386	0.837495	0.206172	SPO11	NA	0	No	No	NA	NA	NA	NA	NA
Cluster 3	AK039960	0.267255	0.383948	0.768396	0.249677	Not found	NA	0	No	No	NA	NA	NA	NA	NA
Cluster 3	Slc38a1	0.499927	0.333446	0.700135	0.314563	SLC38A1	0	0	Yes	No	2	NA	1	NA	2
Cluster 3	4930556M19Rik	0.463943	0.208838	0.581788	0.158325	Not found	NA	0	No	No	NA	NA	NA	NA	NA
Cluster 3	Lrrc8e	0.535209	0.507368	0.696111	0.267464	LRRC8E	NA	0	No	No	1	NA	2	NA	NA
Cluster 3	Grk1	0.529823	0.449177	0.70795	0.247371	GRK1	NA	0	No	No	NA	NA	NA	NA	NA
Cluster 3	Lgr5	0.588384	0.38553	0.740633	0.351601	LGR5	NA	0	No	Yes	4	1	10	2	4
Cluster 3	Retnla	0.285333	0	0.759788	0.082296	Not found	NA	0	No	No	NA	NA	NA	NA	NA
Cluster 3	Tmc7	0.453537	0.451371	0.556377	0.161072	TMC7	NA	0	No	No	NA	NA	NA	NA	NA
Cluster 3	Art5	0.136315	0.446303	0.56492	0.255809	ART5	NA	0	No	No	1	NA	NA	NA	NA
Cluster 3	D830032E09Rik	0.220199	0.560621	0.974459	0.460507	Not found	NA	0	No	No	NA	NA	NA	NA	NA
Cluster 3	Erdr1	197.932	10.9098	49.1687	20.1754	Not found	NA	0	No	No	NA	NA	NA	NA	NA
Cluster 4	Frmd8	3.44078	2.60824	0.985813	4.69489	FRMD8	0	0	Yes	No	17	6	4	3	3
Cluster 4	1700102P08Rik	0.710883	1.32179	0.467331	1.67591	C3orf62	NA	0	Yes	No	2	NA	1	NA	NA
Cluster 4	Tfap4	1.34603	1.14621	0.488737	1.70697	TFAP4	0	1	Yes	Yes	4	NA	3	NA	NA
Cluster 4	Ccdc8	1.80559	1.26078	0.628746	2.08216	CCDC8	NA	0	Yes	No	14	NA	4	1	2
Cluster 4	Apba3	4.48404	3.26222	1.57582	5.1028	APBA3	NA	0	Yes	Yes	1	NA	NA	NA	NA
Cluster 4	Sf3a2	5.94586	2.99127	1.79199	5.77619	SF3A2	3	0	Yes	Yes	2	NA	2	1	1
Cluster 4	H2afx	5.01309	1.33473	1.75454	5.05457	H2AFX	11	0	Yes	Yes	2	NA	1	NA	NA
Cluster 4	Map1s	5.09753	2.5047	1.35335	3.88389	MAP1S	0	0	Yes	No	1	NA	NA	NA	NA
Cluster 4	P4ha1	38.8375	32.5795	17.5007	50.0352	P4HA1	NA	0	Yes	Yes	1	NA	NA	NA	NA
Cluster 4	Fam71a	1.72312	2.49646	0.829523	2.35236	FAM71A	NA	0	No	No	2	NA	NA	NA	NA
Cluster 4	Chtf8	0.94718	1.15697	0.453635	1.28434	CHTF8	5	0	Yes	No	NA	1	NA	NA	NA
Cluster 4	Ache	3.8741	3.37745	2.78284	7.74505	ACHE	0	0	No	No	1	NA	NA	1	NA
Cluster 4	Fam84a	6.79151	4.36446	3.66147	10.1086	FAM84A	0	0	Yes	Yes	NA	NA	NA	NA	NA
Cluster 4	Kdelr1	20.7167	21.3899	10.9886	29.7427	KDELR1	0	0	Yes	Yes	2	1	1	NA	2
Cluster 4	Ywhag	16.2812	18.0346	8.60701	23.2247	YWHAG	1	0	Yes	Yes	8	NA	1	NA	NA
Cluster 4	Fbxl8	2.12039	1.95216	0.923461	2.48752	FBXL8	4	0	Yes	Yes	NA	NA	1	NA	NA
Cluster 4	Emc10	20.8136	9.55716	7.59373	20.4321	EMC10	0	0	Yes	No	1	NA	NA	NA	NA
Cluster 4	Banp	10.9234	13.7931	5.56727	14.9739	BANP	3	0	Yes	Yes	1	1	2	1	NA
Cluster 4	Dok3	1.16611	0.855498	0.762627	2.04745	DOK3	0	0	No	No	NA	NA	NA	NA	NA
Cluster 4	Il3ra	0.90159	0.432539	0.61307	1.64227	IL3RA	NA	0	No	No	NA	NA	NA	NA	NA
Cluster 4	Psap	135.422	141.612	79.2094	212.085	PSAP	NA	0	Yes	Yes	5	1	1	NA	NA
Cluster 4	Ankrd34a	0.68691	0.834098	0.380849	1.01473	ANKRD34A	0	0	Yes	Yes	NA	NA	NA	NA	NA
Cluster 4	Slc1a4	0.698662	0.360447	0.271001	0.720036	SLC1A4	NA	0	Yes	Yes	9	NA	4	1	1
Cluster 4	Spr	4.35375	4.68871	2.67885	7.07378	SPR	5	0	Yes	No	NA	NA	NA	NA	NA
Cluster 4	Slc9a3r1	19.8443	17.5256	8.98141	23.5436	SLC9A3R1	NA	0	No	No	4	1	1	NA	NA
Cluster 4	Rgma	0.980194	0.479196	0.321457	0.824635	RGMA	0	0	No	No	6	2	6	2	1
Cluster 4	Zfp219	2.61526	0.796196	0.728091	1.8519	ZNF219	6	1	Yes	Yes	2	NA	NA	NA	NA
Cluster 4	Ergic1	13.9048	11.8966	8.09714	20.2826	ERGIC1	8	0	Yes	Yes	3	NA	4	1	2
Cluster 4	Atp1a1	4.87087	4.31838	2.64441	6.60544	ATP1A1	19	0	No	Yes	15	NA	5	2	3
Cluster 4	Hsph1	25.8605	27.8681	15.4225	37.9705	HSPH1	NA	0	Yes	Yes	3	NA	2	2	1
Cluster 4	Dynll2	5.00263	4.78203	3.09464	7.61702	DYNLL2	NA	0	Yes	Yes	2	NA	2	NA	NA
Cluster 4	Tmem39b	2.78303	2.79823	1.5482	3.75658	TMEM39B	0	0	Yes	Yes	2	NA	1	1	1
Cluster 4	Swsap1	5.01727	4.23767	2.85536	6.86118	SWSAP1	NA	0	Yes	Yes	2	NA	NA	NA	NA
Cluster 4	Ap2a1	5.2689	3.2849	2.63123	6.29564	AP2A1	NA	0	Yes	Yes	1	NA	1	NA	NA
Cluster 4	Lmnb1	0.197381	0.14322	0.104646	0.250068	LMNB1	1	0	Yes	Yes	4	2	2	1	2
Cluster 4	Cldn4	10.1794	6.81474	3.75708	8.79536	CLDN4	1	0	Yes	Yes	4	1	NA	1	NA
Cluster 4	Tmem184b	18.0663	11.5684	7.99661	18.5281	TMEM184B	0	0	Yes	Yes	7	1	3	NA	NA
Cluster 4	Rhoa	77.1198	75.5666	47.9182	110.401	RHOA	1	0	Yes	Yes	1	NA	1	NA	NA
Cluster 4	Sf3b4	29.3272	24.708	13.9117	31.6001	SF3B4	1	0	Yes	No	NA	NA	NA	NA	NA
Cluster 4	Pik3r2	3.74687	1.87253	1.33289	2.99731	PIK3R2	NA	0	Yes	Yes	3	NA	NA	1	NA
Cluster 4	Lars2	391.287	313.195	203.388	457.359	LARS2	0	0	Yes	Yes	12	1	4	1	2
Cluster 4	Mettl7a1	3.10402	3.20737	2.37927	5.34934	METTL7A	0	0	Yes	Yes	1	1	NA	NA	1
Cluster 4	Ercc2	2.36671	2.07889	1.3992	3.13163	ERCC2	NA	0	Yes	Yes	1	NA	NA	NA	NA
Cluster 4	Lsm14b	3.91606	3.08172	2.21809	4.96195	LSM14B	2	0	Yes	No	NA	NA	NA	NA	NA
Cluster 4	St13	55.497	53.2374	30.7773	68.6937	ST13	0	0	Yes	Yes	1	NA	1	NA	1
Cluster 4	Abhd8	6.99112	2.57255	2.59579	5.78219	ABHD8	NA	0	No	No	NA	NA	1	1	NA
Cluster 4	Plod3	10.2574	9.74038	5.21861	11.6004	PLOD3	0	0	Yes	No	1	NA	NA	NA	NA
Cluster 4	Fam189b	6.68724	4.44306	3.1283	6.92613	FAM189B	0	0	Yes	Yes	1	NA	NA	NA	NA
Cluster 4	Cxxc5	10.5623	10.5215	6.08746	13.4621	CXXC5	22	0	Yes	Yes	18	NA	6	NA	1
Cluster 4	Thop1	3.09304	1.98129	1.32246	2.91869	THOP1	NA	0	Yes	Yes	1	NA	NA	NA	2
Cluster 4	Aph1a	7.86974	5.95205	4.43879	9.7595	APH1A	0	0	Yes	No	NA	NA	NA	NA	NA
Cluster 4	Pcbp1	35.2347	28.8697	17.7436	38.9648	PCBP1	9	0	No	Yes	13	1	5	1	4
Cluster 4	Clptm1	9.21836	5.93285	3.89757	8.55224	CLPTM1	2	0	Yes	Yes	1	NA	NA	1	NA
Cluster 4	Creld2	21.4705	19.7551	14.1076	30.9193	CRELD2	9	0	Yes	No	2	NA	NA	NA	NA
Cluster 4	Got2	39.7719	39.6606	22.3643	48.8966	GOT2	0	0	Yes	Yes	3	NA	2	1	1
Cluster 4	Chordc1	36.3377	42.1765	23.9657	52.3492	CHORDC1	6	0	Yes	Yes	6	1	3	NA	3
Cluster 4	Pou3f4	5.14064	5.67843	2.37446	5.17961	POU3F4	NA	1	No	No	5	NA	1	NA	NA
Cluster 4	Rnaseh2c	8.1123	8.70001	5.00072	10.8241	RNASEH2C	0	0	Yes	Yes	1	NA	NA	NA	NA
Cluster 4	Hipk2	3.63622	3.34845	2.09734	4.51615	HIPK2	41	0	Yes	Yes	9	NA	4	NA	2
Cluster 4	Cdv3	30.6038	30.0036	18.3699	39.5525	CDV3	7	0	Yes	Yes	7	4	3	2	6
Cluster 4	Dag1	4.37472	3.9349	2.4124	5.19364	DAG1	0	0	Yes	Yes	1	1	1	NA	1
Cluster 4	Map3k11	0.921599	0.503701	0.409771	0.875968	MAP3K11	8	0	Yes	Yes	2	NA	NA	1	1
Cluster 4	Psmd3	14.5297	4.71171	5.74629	12.2812	PSMD3	0	0	Yes	Yes	1	NA	1	1	1
Cluster 4	Ppme1	33.5078	30.3797	16.9043	36.0615	PPME1	NA	0	Yes	Yes	3	NA	1	NA	NA
Cluster 4	Tspan9	2.97517	2.1602	1.50535	3.20727	TSPAN9	39	0	Yes	No	10	2	6	1	4
Cluster 4	Urgcp	7.03876	5.21722	3.48391	7.37501	URGCP	NA	0	Yes	No	NA	NA	NA	NA	NA
Cluster 4	Ehd1	4.05089	3.80699	2.45898	5.18884	EHD1	10	0	Yes	Yes	4	2	1	1	NA
Cluster 4	Tmem130	59.3725	80.5962	34.6941	73.0908	TMEM130	5	0	Yes	Yes	2	NA	1	1	NA
Cluster 4	Tmem198	2.96357	1.51908	1.01204	2.1278	TMEM198	3	0	Yes	Yes	2	NA	NA	NA	1
Cluster 4	Ccdc97	12.448	10.7841	6.80616	14.2957	CCDC97	4	0	No	Yes	6	2	3	NA	NA
Cluster 4	Slitrk6	8.43295	10.0422	5.37409	11.2763	SLITRK6	0	0	No	No	4	NA	6	1	1
Cluster 4	Ccdc166	6.60945	4.22296	3.05125	6.39309	CCDC166	NA	0	No	No	NA	NA	NA	NA	NA
Cluster 4	Ipo7	12.5713	11.627	7.533	15.757	IPO7	NA	0	Yes	Yes	1	NA	NA	NA	NA
Cluster 4	Pelp1	3.75561	2.73352	1.52923	3.19195	PELP1	NA	0	Yes	Yes	1	NA	NA	NA	NA
Cluster 4	Fam53c	8.8618	7.04447	4.97726	10.3861	FAM53C	0	0	Yes	Yes	1	NA	1	1	1
Cluster 4	Cerk	1.6002	1.59292	1.01317	2.10132	CERK	16	0	Yes	No	6	NA	6	NA	1
Cluster 4	Pak3	16.4562	15.7858	11.5735	23.8713	PAK3	NA	0	Yes	Yes	11	NA	3	1	2
Cluster 4	Lypla2	24.8616	18.9729	11.7527	24.1797	LYPLA2	0	0	Yes	Yes	2	2	1	NA	NA
Cluster 4	Sf1	8.62823	7.35365	5.16742	10.6308	SF1	0	1	Yes	Yes	3	NA	2	1	1
Cluster 4	Prep	1.96075	1.94678	1.11956	2.3004	PREP	6	0	Yes	Yes	1	NA	1	NA	NA
Cluster 4	E130309D02Rik	1.70115	1.33574	0.913778	1.86958	C7orf26	NA	0	Yes	No	NA	NA	NA	NA	NA
Cluster 4	Slc38a7	2.68148	2.23788	1.68968	3.45587	SLC38A7	0	0	Yes	No	1	NA	NA	NA	NA
Cluster 4	Nfe2l1	10.6847	7.4345	5.36557	10.8902	NFE2L1	0	1	Yes	Yes	3	NA	NA	NA	NA
Cluster 4	Sh3bgrl2	1.58154	1.30296	0.998281	2.01801	SH3BGRL2	22	0	Yes	Yes	11	1	5	1	4
Cluster 4	Bhlha15	2.47671	2.53148	1.63717	3.30118	BHLHA15	10	1	No	No	7	1	7	NA	1
Cluster 4	Alg10b	1.22714	1.11897	0.726116	1.46234	ALG10	NA	0	Yes	Yes	4	NA	1	1	2
Cluster 4	Foxk1	0.760814	0.832602	0.668776	1.34623	FOXK1	NA	1	Yes	Yes	28	4	17	3	11
Cluster 4	Pcsk1n	29.6786	20.4437	11.6697	23.4684	PCSK1N	0	0	No	Yes	3	NA	1	NA	NA
Cluster 4	Prkx	3.84359	3.75248	2.40667	4.83654	PRKX	NA	0	No	No	2	3	1	NA	4
Cluster 4	Ficd	11.7354	11.053	6.85401	13.7095	FICD	26	0	Yes	No	2	NA	NA	NA	1
Cluster 4	Furin	4.09342	3.12993	2.24596	4.49049	FURIN	3	0	Yes	No	5	2	5	1	2
Cluster 4	Magee1	9.11578	7.00874	3.96996	7.92228	MAGEE1	NA	0	Yes	No	1	NA	1	NA	NA
Cluster 4	Dtx2	2.30042	1.64681	1.09771	2.1825	DTX2	NA	0	No	No	NA	NA	NA	NA	NA
Cluster 4	Vopp1	3.28209	2.21168	1.96213	3.89527	VOPP1	23	0	Yes	Yes	10	2	2	NA	2
Cluster 4	Ppp1r37	3.80302	3.08066	2.64421	5.24066	PPP1R37	NA	0	Yes	Yes	7	1	2	2	1
Cluster 4	Rarg	2.44228	1.90599	1.13619	2.24757	RARG	0	1	Yes	No	1	NA	NA	NA	NA
Cluster 4	Hk1	9.43342	9.20702	5.48803	10.8507	HK1	0	0	Yes	Yes	1	NA	3	1	1
Cluster 4	Pomgnt2	27.442	22.9518	14.2834	28.1998	POMGNT2	0	0	No	No	4	NA	NA	1	1
Cluster 4	Sh2b1	3.11944	2.57169	1.98006	3.90143	SH2B1	NA	0	Yes	Yes	3	NA	NA	1	3
Cluster 4	D430019H16Rik	0.976282	0.727631	0.711108	1.40109	Not found	NA	0	No	No	NA	NA	NA	NA	NA
Cluster 4	Gm10069	4.58773	4.58178	2.96675	5.83266	Not found	NA	0	No	No	NA	NA	NA	NA	NA
Cluster 4	Lmnb2	3.19293	1.85895	1.68359	3.3041	LMNB2	NA	0	Yes	No	NA	NA	NA	NA	NA
Cluster 4	Enpp5	30.5484	26.5504	17.8938	35.0209	ENPP5	0	0	Yes	Yes	10	1	2	1	5
Cluster 4	Il17rc	5.44541	2.87116	2.32485	4.54743	IL17RC	0	0	Yes	Yes	1	NA	NA	NA	NA
Cluster 4	Slc38a10	33.9338	24.1385	16.7533	32.7361	SLC38A10	NA	0	Yes	No	1	NA	1	1	1
Cluster 4	Cmtm4	1.54348	1.5552	0.954905	1.8638	CMTM4	3	0	Yes	No	3	1	2	NA	1
Cluster 4	Cldn7	19.3129	19.7941	11.763	22.9364	CLDN7	NA	0	Yes	Yes	1	NA	NA	NA	NA
Cluster 4	Gid8	8.73285	10.0655	5.28555	10.2923	GID8	NA	0	Yes	Yes	NA	NA	NA	1	NA
Cluster 4	B630019K06Rik	1.36609	1.0824	1.03753	2.01931	Not found	NA	0	No	No	NA	NA	NA	NA	NA
Cluster 4	Kcnh2	3.06666	1.07032	1.06499	2.06599	KCNH2	19	0	Yes	Yes	9	1	NA	NA	1
Cluster 4	Tmem33	18.3185	21.988	13.1242	25.4588	TMEM33	0	0	Yes	No	1	1	1	NA	1
Cluster 4	Ptpn11	2.6995	2.8098	1.97966	3.83404	PTPN11	12	0	Yes	No	3	2	2	NA	2
Cluster 4	Ogdhl	2.98608	2.83686	1.88818	3.6479	OGDHL	0	0	Yes	No	1	1	1	1	1
Cluster 4	Sdf2l1	28.8066	15.5203	14.9209	28.8239	SDF2L1	NA	0	Yes	No	1	NA	NA	NA	NA
Cluster 4	Ptbp3	10.3504	9.37513	6.65384	12.8533	PTBP3	13	0	Yes	No	2	1	7	1	NA
Cluster 4	Wasf1	3.08117	2.91579	1.61629	3.11164	WASF1	1	0	Yes	Yes	6	NA	1	2	2
Cluster 4	Mtus2	2.26981	1.95398	1.14336	2.19856	MTUS2	27	0	Yes	Yes	21	6	9	4	10
Cluster 4	Stard10	15.9486	14.3431	8.72687	16.7791	STARD10	12	0	Yes	Yes	7	NA	5	NA	1
Cluster 4	Mogs	2.78371	2.90539	1.6571	3.18297	MOGS	0	0	Yes	No	NA	NA	NA	NA	NA
Cluster 4	Fitm2	7.12249	5.87719	3.83022	7.35244	FITM2	0	0	Yes	No	2	NA	1	NA	NA
Cluster 4	Gga1	5.16685	3.07871	2.22602	4.27255	GGA1	1	0	Yes	Yes	3	NA	NA	1	1
Cluster 4	Hyou1	31.389	34.6426	23.1718	44.4314	HYOU1	NA	0	Yes	No	1	1	NA	NA	1
Cluster 4	Cotl1	9.14891	6.2266	4.74431	9.08237	COTL1	22	0	Yes	No	6	3	NA	1	1
Cluster 4	Smpd1	30.1855	27.6242	17.3325	33.1282	SMPD1	6	0	Yes	Yes	2	NA	NA	NA	NA
Cluster 4	Atl3	2.42893	2.25164	1.61186	3.08052	ATL3	0	0	Yes	Yes	1	NA	2	NA	NA
Cluster 4	Zfand3	2.64897	2.5382	1.66103	3.17329	ZFAND3	48	1	Yes	Yes	30	2	27	5	16
Cluster 4	Cpeb4	3.15566	2.85871	1.82373	3.47886	CPEB4	20	0	Yes	Yes	19	4	11	2	8
Cluster 4	Srm	4.75025	6.25724	3.53056	6.73258	SRM	NA	0	Yes	No	1	NA	1	NA	1
Cluster 4	Dda1	9.19633	6.86416	5.44027	10.3528	DDA1	NA	0	Yes	Yes	1	NA	1	1	1
Cluster 4	Ptplad1	42.2582	35.7832	24.8909	47.191	PTPLAD1	NA	0	Yes	No	NA	NA	NA	NA	NA
Cluster 4	Tsc22d1	120.364	90.388	64.9875	123.19	TSC22D1	26	1	Yes	Yes	17	3	11	3	6
Cluster 4	Lasp1	27.5219	19.4911	12.3915	23.4707	LASP1	NA	0	Yes	Yes	7	NA	3	1	2
Cluster 4	Dctn1	9.41727	5.4927	4.45242	8.42877	DCTN1	0	0	Yes	Yes	3	NA	1	NA	NA
Cluster 4	Tmem109	52.3853	50.4996	29.7218	56.254	TMEM109	20	0	Yes	Yes	1	NA	NA	NA	1
Cluster 4	Zfp146	3.59796	4.12106	2.21369	4.18474	ZNF146	NA	1	Yes	Yes	1	NA	NA	NA	1
Cluster 4	Golph3	9.29394	9.89618	6.38202	11.9839	GOLPH3	15	0	Yes	No	22	2	11	2	3
Cluster 4	Wasf2	2.82078	2.27367	1.61929	3.03749	WASF2	22	0	Yes	Yes	15	1	8	1	3
Cluster 4	Ubap2	6.00519	5.46656	3.92544	7.35423	UBAP2	0	0	Yes	Yes	7	NA	4	1	2
Cluster 4	Prkcsh	17.2473	15.1064	10.8807	20.3589	PRKCSH	NA	0	Yes	Yes	2	NA	NA	NA	1
Cluster 4	March6	7.53257	5.65415	4.96267	9.27831	MARCH6	16	0	Yes	Yes	5	1	3	NA	NA
Cluster 4	Tmem115	10.933	10.195	6.42722	12.0009	TMEM115	29	0	Yes	Yes	14	2	6	1	3
Cluster 4	Taok3	15.1583	12.8916	8.94872	16.7082	TAOK3	5	0	Yes	Yes	3	1	2	1	NA
Cluster 4	Marcks	24.9614	20.1182	12.082	22.5559	MARCKS	24	0	Yes	Yes	21	3	22	4	5
Cluster 4	Mon1a	5.53556	4.34853	2.75822	5.14332	MON1A	0	0	Yes	Yes	1	NA	NA	NA	NA
Cluster 4	Pex5	7.24299	5.64636	3.74489	6.97715	PEX5	0	0	Yes	Yes	2	NA	1	NA	1
Cluster 4	Tmem63b	4.78145	4.76832	3.36681	6.26683	TMEM63B	34	0	Yes	Yes	24	5	12	6	4
Cluster 4	Mapk8ip2	12.872	8.21785	6.38977	11.8785	MAPK8IP2	NA	0	Yes	No	1	NA	1	NA	NA
Cluster 4	Hnrnpm	45.6675	43.8751	33.0378	61.3338	HNRNPM	1	0	Yes	Yes	5	NA	4	NA	2
Cluster 4	Alg2	22.0866	23.7115	14.9537	27.739	ALG2	16	0	Yes	Yes	4	NA	NA	NA	1
Cluster 4	Yipf3	20.5964	15.9691	11.9786	22.2153	YIPF3	5	0	Yes	Yes	1	NA	1	1	NA
Cluster 4	Nt5c2	14.4763	16.3104	10.389	19.2604	NT5C2	3	0	Yes	Yes	8	2	3	NA	2
Cluster 4	Hspa4l	15.5503	18.7496	12.1025	22.339	HSPA4L	0	0	Yes	Yes	2	NA	1	NA	NA
Cluster 4	Ucp2	91.4599	78.5105	47.8163	88.1874	UCP2	5	0	Yes	No	2	NA	1	NA	NA
Cluster 4	Tram1	33.6535	35.636	24.0013	44.2223	TRAM1	26	0	Yes	No	2	NA	1	NA	1
Cluster 4	Atg4b	15.668	15.999	9.98742	18.3615	ATG4B	0	0	Yes	No	1	NA	NA	NA	NA
Cluster 4	Laptm4b	22.9428	20.3708	13.0211	23.9125	LAPTM4B	6	0	Yes	Yes	4	1	2	1	3
Cluster 4	Tnfrsf1a	5.91223	5.73605	3.45719	6.34652	TNFRSF1A	11	0	Yes	Yes	5	2	1	1	2
Cluster 4	Anp32a	9.10757	7.00994	5.1322	9.39757	ANP32A	0	0	No	No	9	2	2	NA	1
Cluster 4	Plcxd2	4.28923	4.54832	2.85539	5.22208	PLCXD2	27	0	Yes	No	7	NA	12	2	4
Cluster 4	Aldh2	6.19495	3.45115	4.71053	8.60646	ALDH2	1	0	Yes	No	1	NA	1	NA	NA
Cluster 4	Nudc	24.956	21.7075	14.7413	26.8952	NUDC	1	0	Yes	Yes	2	1	NA	NA	NA
Cluster 4	Ndn	108.543	86.2297	61.3394	111.824	NDN	2	0	Yes	No	5	NA	3	NA	NA
Cluster 4	Fbf1	2.8223	1.50431	1.48308	2.7037	FBF1	0	0	Yes	Yes	1	NA	NA	NA	NA
Cluster 4	Vdac1	53.2361	45.8131	33.0498	60.1459	VDAC1	0	0	Yes	No	1	NA	1	NA	NA
Cluster 4	Ubfd1	6.65419	7.15779	4.97664	9.05604	UBFD1	NA	0	Yes	Yes	3	NA	2	NA	NA
Cluster 4	Ogfr	5.97345	4.38224	2.42279	4.40743	OGFR	NA	0	Yes	No	NA	NA	NA	NA	NA
Cluster 4	Mib2	4.12551	3.4132	2.41741	4.39254	MIB2	0	0	Yes	No	NA	NA	NA	NA	NA
Cluster 4	Kcnk1	20.7369	19.3241	12.6939	23.0634	KCNK1	12	0	Yes	Yes	12	5	6	2	6
Cluster 4	Pabpc1	40.9661	27.2268	28.3736	51.3444	PABPC1	0	0	Yes	Yes	5	NA	2	NA	4
Cluster 4	Tex264	16.5892	16.1824	10.9628	19.7942	TEX264	0	0	Yes	Yes	1	NA	NA	NA	NA
Cluster 4	Fam222b	13.3007	11.9719	9.75963	17.6195	FAM222B	3	0	Yes	Yes	3	NA	2	NA	3
Cluster 4	Ahcy	23.5115	20.7128	15.5671	28.086	AHCY	0	0	Yes	No	1	1	NA	NA	NA
Cluster 4	Por	84.0935	67.9867	52.6655	94.8853	POR	4	0	Yes	Yes	10	2	2	1	2
Cluster 4	Mbp	11.253	10.2444	6.93765	12.495	MBP	0	0	Yes	Yes	14	3	7	1	4
Cluster 4	Creb3l2	18.0614	16.7303	12.6425	22.7635	CREB3L2	20	1	Yes	Yes	10	3	6	2	4
Cluster 4	Lgmn	22.2154	20.6861	13.9205	25.0461	LGMN	1	0	Yes	No	2	NA	1	NA	NA
Cluster 4	Syt5	32.9661	29.0357	21.9668	39.3697	SYT5	1	0	Yes	Yes	2	NA	NA	NA	NA
Cluster 4	Tmem59l	163.008	135.766	96.4357	172.723	TMEM59L	NA	0	Yes	No	NA	NA	NA	NA	NA
Cluster 4	Gatsl2	38.1259	36.203	30.5794	54.7134	GATSL2	NA	0	No	No	NA	NA	NA	NA	NA
Cluster 4	Med22	12.7346	13.5162	8.24473	14.7196	MED22	9	0	Yes	Yes	NA	NA	NA	1	NA
Cluster 4	Eif3f	7.5985	7.06995	5.25315	9.37348	EIF3F	NA	0	Yes	Yes	2	NA	NA	1	1
Cluster 4	Zhx2	6.17075	5.94382	4.01416	7.16237	ZHX2	9	1	Yes	No	9	1	11	1	4
Cluster 4	Zfp251	3.09339	2.40012	1.76358	3.1453	ZNF251	NA	1	Yes	Yes	5	1	1	NA	NA
Cluster 4	Exog	5.52047	5.89865	3.79937	6.77591	EXOG	0	0	Yes	Yes	3	NA	NA	NA	NA
Cluster 4	Surf4	122.711	130.888	80.0189	142.622	SURF4	5	0	Yes	Yes	4	1	1	NA	1
Cluster 4	Stt3b	5.63764	6.08633	3.83191	6.82368	STT3B	28	0	Yes	Yes	23	4	16	3	9
Cluster 4	Reep5	23.9548	21.3197	14.9391	26.592	REEP5	2	0	Yes	No	1	NA	1	NA	NA
Cluster 4	Laptm4a	95.3495	100.38	67.8649	120.753	LAPTM4A	NA	0	Yes	Yes	2	1	2	1	3
Cluster 4	Twsg1	38.5177	45.4412	30.3509	53.9414	TWSG1	0	0	Yes	No	1	NA	3	NA	NA
Cluster 4	Kcnk3	24.0054	18.016	14.0189	24.9051	KCNK3	9	0	Yes	No	9	1	4	NA	3
Cluster 4	Men1	13.359	12.1056	8.19026	14.5275	MEN1	0	0	Yes	Yes	1	NA	1	NA	NA
Cluster 4	Rpn1	51.7291	57.5795	34.4004	61.0125	RPN1	8	0	Yes	Yes	3	NA	1	NA	NA
Cluster 4	Cep170b	4.0222	3.63639	2.48241	4.39725	CEP170B	NA	0	Yes	No	NA	NA	NA	2	NA
Cluster 4	Tmx4	21.823	16.3627	12.9711	22.9597	TMX4	15	0	Yes	Yes	3	NA	2	NA	1
Cluster 4	Lrp10	3.40708	2.84572	1.86188	3.29222	LRP10	3	0	Yes	Yes	3	NA	1	NA	NA
Cluster 4	Elovl5	18.3648	15.748	9.70445	17.1334	ELOVL5	0	0	Yes	No	7	NA	1	2	2
Cluster 4	Mblac2	3.53869	3.23884	2.26049	3.98969	MBLAC2	1	0	Yes	No	NA	NA	NA	NA	NA
Cluster 4	Ier2	108.695	41.6125	45.7615	80.7408	IER2	4	1	Yes	Yes	6	NA	2	NA	1
Cluster 4	Eef1g	347.674	330.664	244.854	431.258	EEF1G	NA	0	Yes	Yes	2	NA	1	1	1
Cluster 4	Tpst2	21.1852	17.4218	13.6185	23.9736	TPST2	NA	0	Yes	No	NA	NA	NA	NA	NA
Cluster 4	Tsc22d4	8.46346	4.80555	3.4726	6.11183	TSC22D4	6	0	Yes	Yes	1	NA	1	NA	NA
Cluster 4	Dohh	23.3329	14.6862	12.0415	21.1758	DOHH	31	0	Yes	Yes	2	1	1	NA	NA
Cluster 4	Calr	225.594	199.757	128.181	225.336	CALR	NA	0	Yes	Yes	2	NA	NA	NA	NA
Cluster 4	Mlec	13.9635	16.8094	10.5121	18.4773	MLEC	2	0	Yes	Yes	3	NA	NA	1	1
Cluster 4	Mier2	8.49994	6.674	5.30393	9.31564	MIER2	NA	0	No	No	NA	NA	NA	NA	NA
Cluster 4	Ints5	5.12108	4.15159	2.90214	5.08768	INTS5	2	0	Yes	Yes	1	NA	1	1	NA
Cluster 4	Rxra	5.11687	3.34089	3.08836	5.41403	RXRA	5	1	No	Yes	14	3	5	4	4
Cluster 4	Dynll1	45.4535	66.674	37.8781	66.3041	DYNLL1	1	0	Yes	Yes	2	NA	NA	NA	NA
Cluster 4	Ssr3	78.963	86.6384	60.9676	106.515	SSR3	16	0	Yes	Yes	14	6	8	NA	3
Cluster 4	Ubtf	11.3247	8.7004	7.01351	12.2507	UBTF	2	0	Yes	Yes	1	NA	NA	NA	NA
Cluster 4	Ldlrap1	4.78875	2.52796	3.02735	5.28368	LDLRAP1	17	0	No	No	6	2	4	2	3
Cluster 4	Wdtc1	2.74506	1.90525	1.42006	2.47813	WDTC1	NA	0	Yes	Yes	2	NA	NA	NA	NA
Cluster 4	Vat1l	25.242	21.8744	15.7124	27.3869	VAT1L	25	0	Yes	No	15	2	8	1	9
Cluster 4	Prnp	130.629	105.162	73.9227	128.751	PRNP	NA	0	Yes	No	NA	NA	NA	NA	NA
Cluster 4	Creld1	16.8004	13.4957	9.8822	17.2011	CRELD1	0	0	Yes	No	NA	NA	NA	NA	NA
Cluster 4	D930001I22Rik	8.58471	6.76865	4.83577	8.4079	FITM2	0	0	Yes	No	2	NA	1	NA	NA
Cluster 4	Tnpo1	6.92633	7.22854	5.57524	9.67924	TNPO1	4	0	Yes	Yes	3	NA	4	NA	NA
Cluster 4	Dio1	12.5156	12.4693	7.94309	13.7663	DIO1	NA	1	No	No	1	NA	NA	NA	NA
Cluster 4	9530068E07Rik	39.2954	32.7146	21.0083	36.3739	C5orf15	NA	0	Yes	Yes	11	NA	7	3	3
Cluster 4	Srrt	11.1959	10.1755	8.52769	14.7465	SRRT	NA	0	Yes	Yes	1	NA	NA	1	NA
Cluster 4	AI506816	26.4611	35.9933	15.8934	27.4834	Not found	NA	0	No	No	NA	NA	NA	NA	NA
Cluster 4	Prelid1	48.1293	54.0032	32.0594	55.4363	PRELID1	6	0	Yes	No	1	1	NA	NA	NA
Cluster 4	Sez6l2	38.5795	32.413	23.266	40.2041	SEZ6L2	0	0	Yes	Yes	2	NA	NA	NA	NA
Cluster 4	Impad1	2.97326	2.66542	2.01546	3.48201	IMPAD1	1	0	Yes	Yes	21	7	13	NA	1
Cluster 4	Med25	6.15204	4.4341	3.74305	6.46155	MED25	0	0	Yes	Yes	3	NA	3	NA	NA
Cluster 4	Vkorc1l1	3.00141	3.43096	1.93175	3.33428	VKORC1L1	NA	0	No	No	3	1	2	NA	NA
Cluster 4	Srebf1	6.45233	3.2936	2.86356	4.93972	SREBF1	26	1	Yes	Yes	28	2	7	1	8
Cluster 4	Cad	2.9611	2.59858	2.07418	3.57726	CAD	NA	0	Yes	No	NA	NA	NA	NA	NA
Cluster 4	Txlna	15.8632	13.5889	10.4886	18.0843	TXLNA	0	0	No	Yes	3	1	1	NA	NA
Cluster 4	Adi1	55.4476	52.4483	38.005	65.5266	ADI1	2	0	Yes	Yes	3	2	3	1	2
Cluster 4	Eif5a	253.443	211.847	157.288	270.718	EIF5A	4	0	Yes	Yes	1	NA	NA	NA	NA
Cluster 4	Fndc3b	6.73975	7.08938	4.70332	8.09426	FNDC3B	39	0	Yes	Yes	19	4	15	5	12
Cluster 4	Ifnar2	16.36	9.07241	8.25754	14.2081	IFNAR2	0	0	Yes	No	6	2	2	2	2
Cluster 4	Rbck1	15.5631	9.14017	7.93953	13.6518	RBCK1	NA	0	Yes	Yes	3	1	2	NA	2
Cluster 4	Txndc15	13.3656	10.9471	7.95591	13.6769	TXNDC15	0	0	Yes	No	NA	NA	NA	NA	NA
Cluster 4	Nfic	7.16257	6.47047	3.9491	6.78439	NFIC	NA	1	Yes	Yes	11	6	3	6	1
Cluster 4	Snrpa	28.7451	25.4077	19.1374	32.8133	SNRPA	NA	0	Yes	Yes	1	NA	NA	1	NA
Cluster 4	Zfp871	8.76464	6.60392	5.6162	9.62424	Not found	NA	0	No	No	NA	NA	NA	NA	NA
Cluster 4	Kcnk16	82.231	55.2056	45.1168	77.1289	KCNK16	2	0	Yes	Yes	6	NA	5	1	2
Cluster 4	Golph3l	20.0434	20.641	15.3029	26.159	GOLPH3L	1	0	Yes	Yes	1	NA	NA	1	1
Cluster 4	Bag3	8.13329	6.4229	5.42113	9.26597	BAG3	NA	0	Yes	Yes	5	1	1	NA	NA
Cluster 4	Dlat	6.4888	5.0887	4.11104	7.02519	DLAT	4	0	Yes	No	3	NA	2	NA	1
Cluster 4	Hid1	37.8661	38.4065	26.6392	45.502	HID1	NA	0	Yes	Yes	NA	NA	1	NA	NA
Cluster 4	Hnf1a	4.96923	3.91338	2.53528	4.32644	HNF1A	0	1	Yes	Yes	3	NA	4	NA	1
Cluster 4	Zfp46	3.32177	2.92117	1.98646	3.38918	ZNF436	NA	0	Yes	Yes	3	NA	2	NA	1
Cluster 4	Fam120aos	9.35147	4.99314	6.426	10.9538	FAM120AOS	17	0	Yes	Yes	NA	NA	NA	NA	NA
Cluster 4	Scap	3.37766	2.04176	2.09847	3.57412	SCAP	NA	0	Yes	Yes	3	NA	2	NA	NA
Cluster 4	Atf6b	9.25038	5.27328	4.34299	7.39181	ATF6B	0	1	Yes	Yes	NA	NA	NA	1	1
Cluster 4	Sec24d	38.5389	40.1805	25.9083	44.0593	SEC24D	25	0	Yes	Yes	8	2	8	3	6
Cluster 4	Ahsa1	81.6781	84.7672	62.1416	105.356	AHSA1	12	0	Yes	Yes	1	NA	NA	1	NA
Cluster 4	Jup	29.8798	16.2744	14.0444	23.7907	JUP	NA	0	Yes	Yes	4	NA	1	NA	1
Cluster 4	Ffar4	40.011	30.0992	24.5566	41.5952	FFAR4	14	0	Yes	Yes	2	NA	NA	NA	NA
Cluster 4	Hspbp1	17.0055	13.4632	11.0218	18.6432	HSPBP1	6	0	Yes	Yes	3	2	NA	NA	1
Cluster 4	Man2b2	22.1329	17.4425	13.6534	23.0693	MAN2B2	NA	0	Yes	No	5	1	NA	NA	2
Cluster 4	Fkbp2	176.662	181.966	126.051	212.845	FKBP2	NA	0	Yes	Yes	2	NA	1	NA	NA
Cluster 4	Pdcd6ip	5.62625	5.21159	4.14657	6.9813	PDCD6IP	3	0	Yes	No	4	1	6	1	NA
Cluster 4	Creg1	21.4155	10.1231	11.819	19.8252	CREG1	1	0	Yes	No	1	NA	NA	NA	NA
Cluster 4	Coa5	20.3015	18.9887	13.2375	22.1981	COA5	27	0	Yes	No	5	2	5	1	NA
Cluster 4	Gfod2	11.3745	9.92738	6.3845	10.6919	GFOD2	NA	0	Yes	No	2	NA	3	NA	NA
Cluster 4	Fgd2	15.4951	9.32323	8.52157	14.2569	FGD2	NA	0	No	Yes	4	1	5	1	1
Cluster 4	Tmed2	19.2877	19.7379	17.0867	28.5596	TMED2	7	0	Yes	No	NA	NA	NA	NA	NA
Cluster 4	Cyb5b	17.841	15.7011	11.3659	18.9567	CYB5B	0	0	Yes	Yes	4	2	2	NA	2
Cluster 4	Smarca4	14.0041	10.7435	8.01166	13.3571	SMARCA4	2	0	Yes	No	2	1	NA	NA	NA
Cluster 4	Ept1	20.8376	19.2782	14.7731	24.6165	EPT1	NA	0	Yes	Yes	2	NA	NA	NA	NA
Cluster 4	Pnmal2	30.2216	27.722	19.1791	31.955	PNMAL2	8	0	No	Yes	NA	NA	NA	NA	NA
Cluster 4	Slc39a3	6.41453	3.51388	3.09481	5.15172	SLC39A3	6	0	Yes	Yes	1	NA	NA	NA	NA
Cluster 4	Tspan13	70.7622	67.0857	46.8398	77.9375	TSPAN13	0	0	Yes	Yes	5	NA	NA	1	2
Cluster 4	Actn4	20.6952	20.6217	14.7289	24.4952	ACTN4	15	0	Yes	Yes	7	1	5	NA	NA
Cluster 4	1810019J16Rik	11.7478	7.41179	5.80234	9.6409	C1orf172	2	0	Yes	Yes	3	NA	NA	NA	NA
Cluster 4	Atp5b	190.345	160.873	123.615	205.246	ATP5B	0	0	Yes	Yes	2	1	1	NA	NA
Cluster 4	Aplp2	73.5884	57.6542	45.5337	75.5976	APLP2	21	0	Yes	Yes	7	1	4	NA	NA
Cluster 4	Leprotl1	23.1905	21.2125	14.6677	24.2553	LEPROTL1	1	0	Yes	No	2	1	NA	NA	1
Cluster 4	Plod1	11.1326	11.2047	6.87779	11.3706	PLOD1	NA	0	Yes	No	NA	NA	NA	NA	NA
Cluster 4	Papss1	34.081	41.4362	27.1392	44.8478	PAPSS1	3	0	Yes	No	2	NA	2	NA	NA
Cluster 4	Orai3	8.32289	6.41649	5.18843	8.56917	ORAI3	0	0	Yes	Yes	2	NA	NA	1	NA
Cluster 4	Man1a2	2.64228	2.9631	1.95799	3.22445	MAN1A2	19	0	No	Yes	16	2	7	1	2
Cluster 4	Tspan5	18.2586	15.4889	11.536	18.9646	TSPAN5	7	0	No	No	9	3	8	3	1
Cluster 4	Gltscr2	28.9917	21.9576	21.2975	35.0102	GLTSCR2	NA	0	Yes	No	2	NA	NA	NA	NA
Cluster 4	Mmgt1	6.04591	5.0136	3.27153	5.37339	MMGT1	NA	0	Yes	No	NA	NA	NA	NA	NA
Cluster 4	Tbc1d8b	3.46799	3.87388	2.48594	4.07238	TBC1D8B	6	0	Yes	Yes	2	NA	1	NA	1
Cluster 4	Ube2g2	39.7863	47.6189	28.5987	46.8062	UBE2G2	3	0	Yes	Yes	3	1	2	NA	1
Cluster 4	Mbnl2	78.0509	63.287	56.748	92.8663	MBNL2	37	0	Yes	Yes	23	2	19	3	6
Cluster 4	Eif4b	71.0854	70.0785	55.4283	90.6487	EIF4B	NA	0	Yes	Yes	3	1	NA	1	NA
Cluster 4	Pnpla2	19.6441	17.1725	11.9215	19.4941	PNPLA2	NA	0	Yes	No	1	NA	NA	NA	NA
Cluster 4	Lman1	37.186	36.3355	24.3381	39.7562	LMAN1	0	0	Yes	Yes	3	1	4	NA	1
Cluster 4	Psme3	7.38835	4.23317	4.4797	7.31481	PSME3	NA	0	Yes	No	NA	NA	NA	NA	NA
Cluster 4	Dcaf12	6.11611	3.96258	4.19872	6.84531	DCAF12	2	0	Yes	Yes	5	NA	1	NA	NA
Cluster 4	Isyna1	33.5031	27.1665	24.7453	40.2952	ISYNA1	0	0	Yes	No	6	NA	2	1	3
Cluster 4	Tap2	11.6812	12.2321	7.13173	11.6133	TAP2	0	0	Yes	Yes	1	NA	NA	NA	NA
Cluster 4	Sstr3	16.9497	11.323	8.89197	14.4758	SSTR3	0	0	Yes	Yes	3	1	2	NA	NA
Cluster 4	Serpinh1	23.6167	17.5263	13.6775	22.2654	SERPINH1	0	0	Yes	No	5	NA	6	2	2
Cluster 4	Fasn	4.53905	4.14943	3.14851	5.12375	FASN	NA	0	Yes	No	3	NA	NA	NA	1
Cluster 4	Clip3	23.886	21.7918	14.8206	24.1134	CLIP3	0	0	Yes	No	NA	NA	NA	NA	NA
Cluster 4	Rabac1	110.479	113.615	82.7356	134.299	RABAC1	0	0	No	Yes	2	NA	1	NA	NA
Cluster 4	Tmem101	17.1695	17.3568	11.0197	17.8656	TMEM101	NA	0	Yes	Yes	1	NA	NA	NA	1
Cluster 4	Gapdh	123.703	118.798	76.3251	123.697	GAPDH	17	0	No	No	2	NA	1	NA	NA
Cluster 4	Clta	33.1658	18.8374	21.9828	35.6207	CLTA	7	0	Yes	Yes	3	NA	1	NA	1
Cluster 4	Cldn6	48.6793	53.2589	29.2283	47.3579	CLDN6	NA	0	No	No	1	NA	NA	NA	NA
Cluster 4	Nudt3	11.4017	9.63995	6.87114	11.1293	NUDT3	10	0	Yes	Yes	5	NA	5	NA	3
Cluster 4	Prpf19	4.20395	5.18435	3.70426	5.99795	PRPF19	24	0	Yes	No	4	1	1	NA	NA
Cluster 4	Ap2s1	37.6609	27.9189	22.5654	36.5009	AP2S1	9	0	Yes	Yes	6	NA	2	1	1
Cluster 4	Sppl3	5.72163	5.66495	4.0887	6.61002	SPPL3	7	0	Yes	Yes	7	NA	4	NA	1
Cluster 4	Ninj1	64.2069	54.9158	42.5208	68.7284	NINJ1	NA	0	Yes	No	3	1	2	NA	NA
Cluster 4	Pgam1	47.76	45.6514	30.062	48.5722	PGAM1	NA	0	Yes	No	1	NA	NA	NA	NA
Cluster 4	Llgl2	8.24905	4.42298	4.28524	6.92355	LLGL2	15	0	Yes	Yes	6	NA	3	NA	1
Cluster 4	Pdia4	165.954	160.498	97.5428	157.511	PDIA4	1	0	Yes	Yes	5	NA	2	NA	NA
Cluster 4	Ap2b1	11.0847	13.1532	10.0179	16.1755	AP2B1	0	0	Yes	Yes	5	NA	2	NA	2
Cluster 4	Prkaca	16.9084	13.0933	10.7052	17.2647	PRKACA	3	0	Yes	Yes	1	NA	NA	NA	NA
Cluster 4	Sowahc	6.96065	4.72498	4.70416	7.58359	SOWAHC	5	0	Yes	Yes	NA	NA	NA	NA	NA
Cluster 4	Wasl	5.20127	5.65949	4.08656	6.58695	WASL	2	0	Yes	Yes	4	1	3	NA	1
Cluster 4	Wfs1	4.72509	4.32763	3.39656	5.47265	WFS1	12	0	No	Yes	12	NA	3	NA	1
Cluster 4	Cfl1	197.332	176.811	128.062	206.249	CFL1	1	0	Yes	Yes	1	NA	NA	NA	NA
Cluster 4	Cdc37	23.5039	18.3926	14.2533	22.9509	CDC37	0	0	Yes	Yes	1	NA	NA	NA	NA
Cluster 4	Klhl26	12.084	8.95869	7.53236	12.1272	KLHL26	NA	0	Yes	Yes	3	NA	NA	NA	NA
Cluster 4	Stip1	102.642	105.195	70.4053	113.343	STIP1	0	0	Yes	Yes	1	NA	NA	1	1
Cluster 4	Pfn1	142.775	93.6629	101.586	163.434	PFN1	NA	0	Yes	Yes	1	NA	NA	NA	NA
Cluster 4	Vps37c	17.0275	16.159	11.4765	18.4487	VPS37C	14	0	Yes	Yes	7	1	3	1	2
Cluster 4	Npdc1	92.4607	61.9644	65.956	105.645	NPDC1	5	0	Yes	Yes	2	NA	NA	NA	NA
Cluster 4	Derl1	13.1304	11.5783	10.3511	16.574	DERL1	5	0	Yes	No	4	NA	4	1	3
Cluster 4	Rhpn2	23.811	25.8225	21.9722	35.1644	RHPN2	NA	0	No	No	NA	NA	NA	NA	NA
Cluster 4	Shc1	18.3236	14.464	10.8014	17.2774	SHC1	0	0	Yes	Yes	2	NA	NA	NA	NA
Cluster 4	Pcyox1l	10.5202	6.10321	5.72156	9.13626	PCYOX1L	3	0	Yes	Yes	1	1	NA	NA	NA
Cluster 4	Tcof1	4.87468	4.15675	3.21528	5.13322	TCOF1	0	0	Yes	Yes	3	NA	NA	NA	NA
Cluster 4	Chst12	18.0348	19.7921	14.4779	23.1126	CHST12	1	0	Yes	No	NA	NA	2	NA	NA
Cluster 4	Hspd1	122.414	121.631	84.2235	134.357	HSPD1	0	0	Yes	Yes	2	NA	NA	NA	NA
Cluster 4	Cyb561	30.2304	33.1304	19.8992	31.6913	CYB561	7	0	Yes	No	3	NA	5	NA	5
Cluster 4	Fdps	43.6073	35.655	26.9175	42.8421	FDPS	2	0	Yes	Yes	2	NA	NA	1	1
Cluster 4	P4ha2	20.3102	24.5837	17.5439	27.8655	P4HA2	7	0	Yes	Yes	1	NA	NA	NA	NA
Cluster 4	Kctd10	10.915	10.7262	7.34181	11.6519	KCTD10	16	0	Yes	No	1	NA	1	NA	NA
Cluster 4	Slc33a1	11.1786	11.5166	8.43332	13.3561	SLC33A1	0	0	Yes	Yes	1	1	NA	NA	NA
Cluster 4	Mrfap1	178.569	123.981	105.301	166.76	MRFAP1	0	0	Yes	Yes	1	NA	NA	NA	NA
Cluster 4	Hn1l	52.0748	60.8901	40.3141	63.7996	HN1L	NA	0	Yes	Yes	2	1	2	NA	NA
Cluster 4	Myadm	22.042	22.4737	12.725	20.1119	MYADM	1	0	Yes	Yes	2	NA	1	NA	NA
Cluster 4	Ralgapb	2.63355	3.03574	2.29739	3.63082	RALGAPB	NA	0	Yes	Yes	3	NA	2	NA	NA
Cluster 4	Rraga	39.7498	37.2884	32.0933	50.6562	RRAGA	0	0	Yes	Yes	2	NA	1	1	NA
Cluster 4	Katnal1	4.40425	3.96942	2.89656	4.56724	KATNAL1	21	0	Yes	No	26	5	11	3	8
Cluster 4	Zbtb7a	5.33731	5.8473	4.03152	6.35124	ZBTB7A	NA	1	Yes	No	3	1	1	NA	NA
Cluster 4	App	19.8792	17.5274	13.3597	21.0419	APP	26	0	Yes	Yes	17	5	12	3	4
Cluster 4	Lman2	36.5052	36.1935	23.7941	37.4363	LMAN2	5	0	Yes	Yes	1	NA	NA	NA	NA
Cluster 4	Ociad1	49.9583	43.2697	31.2575	49.1782	OCIAD1	0	0	Yes	Yes	1	NA	2	NA	NA
Cluster 4	Repin1	8.74419	7.22165	5.57164	8.76252	REPIN1	0	0	Yes	Yes	3	NA	NA	NA	1
Cluster 4	Vcp	88.6145	81.8798	60.201	94.5043	VCP	NA	0	Yes	No	NA	NA	1	1	NA
Cluster 4	Fam102a	13.2476	10.566	8.90157	13.9633	FAM102A	5	0	Yes	No	5	2	2	1	1
Cluster 4	Hdgf	21.0602	18.4954	14.0676	22.0354	HDGF	3	1	Yes	Yes	1	NA	NA	NA	NA
Cluster 4	Arhgef16	13.9993	13.777	9.78385	15.3079	ARHGEF16	0	0	Yes	No	7	2	3	NA	4
Cluster 4	Cbll1	10.9742	11.302	7.04412	11.0162	CBLL1	3	0	Yes	Yes	1	NA	1	NA	NA
Cluster 4	Cct3	87.6565	97.5541	64.9733	101.481	CCT3	2	0	Yes	Yes	1	NA	NA	NA	1
Cluster 4	Magt1	26.2615	27.0732	19.6058	30.6031	MAGT1	NA	0	Yes	Yes	1	NA	1	1	NA
Cluster 4	Ppp1r15b	5.28196	4.73817	3.74154	5.8353	PPP1R15B	0	0	Yes	Yes	15	2	7	3	6
Cluster 4	Ywhab	16.1045	15.9197	13.0232	20.2973	YWHAB	NA	0	Yes	Yes	1	NA	NA	NA	NA
Cluster 4	Tmem184a	20.3158	15.4783	11.2701	17.5485	TMEM184A	NA	0	Yes	Yes	2	1	2	2	NA
Cluster 4	Rcn3	117.079	111.94	85.778	133.528	RCN3	NA	0	No	No	3	1	1	NA	NA
Cluster 4	Ptpn1	9.72683	7.67552	6.32349	9.83586	PTPN1	27	0	Yes	Yes	7	1	13	2	3
Cluster 4	Dpp3	15.798	19.5132	13.3704	20.7936	DPP3	NA	0	Yes	No	1	NA	NA	NA	NA
Cluster 4	Cbfa2t2	20.9621	22.1957	16.1009	25.0126	CBFA2T2	5	0	Yes	Yes	12	5	7	3	4
Cluster 4	Cdk2ap2	41.5972	41.9204	32.6445	50.6359	CDK2AP2	0	0	Yes	Yes	1	NA	1	NA	NA
Cluster 4	G3bp1	34.4149	33.3309	22.9462	35.5829	G3BP1	14	0	Yes	Yes	3	NA	1	1	NA
Cluster 4	Aplp1	104.958	80.0519	64.9747	100.641	APLP1	1	0	Yes	Yes	1	NA	NA	NA	NA
Cluster 4	Tmtc3	4.56633	4.27396	3.09082	4.78445	TMTC3	2	0	Yes	Yes	2	NA	1	1	NA
Cluster 4	Ugt8a	8.09744	7.631	6.88397	10.6527	UGT8	0	0	Yes	Yes	8	1	8	1	2
Cluster 4	Ube2k	5.36229	6.44812	4.39608	6.8024	UBE2K	NA	0	Yes	Yes	4	NA	3	1	NA
Cluster 4	Tufm	29.723	31.9407	20.5546	31.804	TUFM	NA	0	Yes	Yes	3	NA	NA	NA	2
Cluster 4	Wbp2	134.928	122.121	89.9317	139.063	WBP2	NA	0	Yes	Yes	1	NA	NA	NA	1
Cluster 4	Ccng1	9.83624	8.82373	7.0529	10.8986	CCNG1	12	0	Yes	Yes	7	2	11	3	3
Cluster 4	Fam98a	11.1199	12.0266	8.6173	13.312	FAM98A	0	0	Yes	Yes	5	2	5	1	1
Cluster 4	Dpp9	32.6737	28.5227	21.2557	32.785	DPP9	8	0	Yes	Yes	11	NA	4	4	4
Cluster 4	Krt8	63.8978	67.9596	48.8492	75.3194	KRT8	4	0	Yes	Yes	5	NA	2	NA	NA
Cluster 4	Bpnt1	44.4856	41.5991	30.0751	46.347	BPNT1	0	0	Yes	Yes	2	NA	1	NA	1
Cluster 4	Cltb	31.9878	29.4977	21.0589	32.4082	CLTB	NA	0	Yes	No	NA	1	1	NA	NA
Cluster 4	Rac1	14.2992	13.1295	9.75124	14.9981	RAC1	0	0	Yes	No	2	NA	NA	NA	NA
Cluster 4	Rcan3	11.657	9.09051	7.43976	11.4389	RCAN3	0	0	Yes	Yes	6	NA	5	NA	1
Cluster 4	Slc35c1	20.4285	21.8098	12.8826	19.7945	SLC35C1	NA	0	Yes	No	NA	NA	1	NA	NA
Cluster 4	Cct6a	69.0349	67.799	53.9066	82.8209	CCT6A	NA	0	Yes	Yes	1	NA	NA	NA	NA
Cluster 4	Rlim	8.86894	8.12143	6.21322	9.54309	RLIM	0	0	Yes	Yes	3	NA	2	NA	NA
Cluster 4	Rab3c	5.54837	5.46935	3.72278	5.70574	RAB3C	0	0	No	Yes	43	8	30	6	18
Cluster 4	D10Bwg1379e	6.17108	6.04831	4.80742	7.35724	KIAA1244	0	0	Yes	No	5	2	2	NA	2
Cluster 4	Cmtm6	19.0487	14.5281	11.5438	17.6653	CMTM6	1	0	Yes	No	3	2	2	NA	2
Cluster 4	Vma21	12.4496	11.8992	9.22417	14.1073	VMA21	NA	0	Yes	Yes	1	NA	1	1	1
Cluster 4	Fzd3	3.23972	3.17449	2.15794	3.29702	FZD3	13	0	No	No	10	3	6	2	2
Cluster 4	Lamp1	21.6986	18.156	14.3788	21.9603	LAMP1	NA	0	Yes	No	2	1	1	NA	NA
Cluster 4	Arpc3	75.9104	81.9546	62.0819	94.7776	ARPC3	0	0	Yes	Yes	1	NA	1	NA	NA
Cluster 4	Sytl5	20.5778	18.2302	14.9167	22.7714	SYTL5	NA	0	No	No	1	NA	1	NA	NA
Cluster 4	Rai2	48.5603	36.4555	37.3086	56.9263	RAI2	1	0	Yes	No	10	NA	6	1	2
Cluster 4	Plekhb2	57.8494	55.2163	35.1768	53.6542	PLEKHB2	4	0	Yes	Yes	2	NA	2	NA	NA
Cluster 4	Gpr81	15.2807	16.413	12.5324	19.115	HCAR1	NA	0	No	No	NA	NA	NA	NA	NA
Cluster 4	Manf	46.7276	58.5575	41.818	63.6248	MANF	33	0	Yes	No	6	2	2	2	4
Cluster 4	Plekhb1	25.0748	26.5201	19.4832	29.6111	PLEKHB1	0	0	No	Yes	4	NA	1	1	2
Cluster 4	Rybp	11.5155	12.0476	7.98063	12.1216	RYBP	56	0	Yes	No	40	8	13	9	10
Cluster 4	Eif2s3x	24.5674	22.4341	17.488	26.537	EIF2S3	NA	0	Yes	No	NA	NA	NA	NA	NA
Cluster 4	Sppl2a	8.08863	8.50499	5.9515	9.01212	SPPL2A	2	0	Yes	Yes	3	NA	2	NA	1
Cluster 4	Hspa13	15.4867	19.5104	14.7751	22.3504	HSPA13	26	0	Yes	Yes	5	3	4	2	1
Cluster 4	Tmem50b	55.199	48.823	37.9911	57.4641	TMEM50B	0	0	Yes	Yes	4	NA	1	NA	NA
Cluster 4	Parva	20.036	17.7968	13.4521	20.3422	PARVA	26	0	Yes	No	13	2	5	2	6
Cluster 4	Rab18	37.9776	32.8346	24.5202	36.9491	RAB18	0	0	Yes	Yes	3	NA	1	NA	NA
Cluster 4	Itfg1	13.5379	9.27214	10.0138	15.0554	ITFG1	0	0	Yes	No	1	NA	1	NA	2
Cluster 4	Hexa	96.1629	85.4352	61.2167	91.9976	HEXA	0	0	Yes	Yes	2	NA	1	NA	1
Cluster 4	Dap	109.894	83.1909	66.9109	100.533	DAP	0	0	Yes	Yes	20	3	12	3	8
Cluster 4	Slc25a44	28.1133	26.9847	17.8039	26.7136	SLC25A44	0	0	Yes	Yes	1	1	1	1	1
Cluster 4	Ipo5	20.7662	22.0813	16.1269	24.1168	IPO5	NA	0	Yes	No	4	NA	4	1	2
Cluster 4	Vkorc1	159.443	177.947	124.723	186.461	VKORC1	0	0	Yes	Yes	1	NA	NA	1	NA
Cluster 4	Tex261	33.2828	31.1498	23.0562	34.205	TEX261	NA	0	Yes	Yes	1	NA	1	NA	NA
Cluster 4	Actr3	49.4942	56.0207	38.6536	57.2141	ACTR3	5	0	Yes	Yes	6	NA	7	NA	5
Cluster 4	Atp6v0c	64.0771	64.8717	42.8833	61.0513	ATP6V0C	NA	0	Yes	No	1	NA	NA	NA	NA
Cluster 4	Bcl6	1.53434	2.14016	0.807006	3.70561	BCL6	43	1	Yes	Yes	12	3	9	1	2
Cluster 4	Max	7.39199	8.71447	4.11501	18.3332	MAX	0	1	Yes	Yes	3	1	5	NA	2
Cluster 4	Rab5c	1.86961	1.97387	1.15525	4.15834	RAB5C	11	0	Yes	Yes	1	NA	NA	NA	NA
Cluster 4	Rgs16	2.83528	2.99225	1.54046	5.25358	RGS16	8	0	Yes	No	6	NA	3	2	2
Cluster 4	Trappc10	0.537396	0.72985	0.493471	1.23238	TRAPPC10	NA	0	Yes	No	6	2	2	NA	NA
Cluster 4	Il6ra	4.45468	3.35567	3.04012	7.53315	IL6R	15	0	Yes	Yes	11	4	6	3	3
Cluster 4	Szrd1	9.68543	10.5471	6.52256	15.8331	SZRD1	8	0	Yes	Yes	NA	NA	NA	NA	NA
Cluster 4	Dnajc3	10.8558	11.3098	8.29463	17.5602	DNAJC3	3	0	Yes	No	6	NA	3	NA	NA
Cluster 4	Hspa1a	77.3057	20.1888	18.4138	38.3094	HSPA1B	0	0	Yes	Yes	1	NA	2	2	2
Cluster 4	Olfm3	4.67013	4.19453	3.81701	7.46651	OLFM3	NA	0	No	No	4	NA	1	NA	1
Cluster 4	Dnajb9	31.2333	39.8815	26.6694	52.1466	DNAJB9	29	0	Yes	Yes	NA	NA	1	NA	2
Cluster 4	Basp1	4.55083	4.59525	3.99663	7.7625	BASP1	0	0	No	No	7	2	9	3	4
Cluster 4	Ids	8.95983	9.75772	7.07606	13.6542	IDS	NA	0	Yes	No	4	NA	1	NA	1
Cluster 4	Ddr1	14.5514	7.10961	4.9038	9.23686	DDR1	5	0	Yes	Yes	8	2	7	1	3
Cluster 4	Man2a1	2.3266	2.72853	1.99828	3.70188	MAN2A1	21	0	Yes	Yes	12	4	13	3	3
Cluster 4	Tmed9	94.593	129.431	89.574	154.094	TMED9	8	0	Yes	No	1	NA	1	NA	NA
Cluster 4	Emd	9.86442	12.8518	10.303	17.1432	EMD	NA	0	No	Yes	NA	NA	NA	1	NA
Cluster 4	Slc15a2	0.982352	0.776234	0.0299585	1.34921	SLC15A2	0	0	No	No	NA	NA	1	NA	NA
Cluster 4	Maf1	29.3723	16.7386	24.1852	32.6605	MAF1	0	0	Yes	No	NA	NA	NA	NA	NA
Cluster 4	Fbxo2	5.02673	2.32493	2.42109	4.46128	FBXO2	0	0	Yes	Yes	7	1	1	NA	1
Cluster 4	Tmem179	6.61153	2.67196	4.3852	6.0437	TMEM179	2	0	Yes	No	5	1	1	NA	1
Cluster 4	Dr1	5.16554	2.81249	3.20307	4.89781	DR1	0	0	Yes	Yes	4	1	2	1	1
Cluster 4	Lrfn3	1.6981	0.855474	0.664026	1.3875	LRFN3	0	0	Yes	No	1	NA	NA	1	NA
Cluster 4	Slc16a11	7.22922	3.10584	4.87538	6.5364	SLC16A11	0	0	Yes	Yes	2	NA	1	NA	NA
Cluster 4	Galnt18	2.75927	1.20125	1.57567	2.36953	GALNT18	1	0	Yes	Yes	9	NA	5	NA	2
Cluster 4	BC018242	5.47381	3.11237	2.88705	4.81382	LPPR2	NA	0	Yes	No	NA	NA	NA	NA	NA
Cluster 4	Hmga1	11.1082	8.85458	6.37216	10.4693	HMGA1	0	1	Yes	No	1	NA	NA	1	1
Cluster 4	Gm20605	6.32022	3.9645	3.89126	5.61516	Not found	NA	0	No	No	NA	NA	NA	NA	NA
Cluster 4	Caskin2	1.39734	0.757055	0.63679	1.09787	CASKIN2	15	0	Yes	No	NA	NA	NA	NA	NA
Cluster 4	Sh3bp5l	4.62296	3.03072	2.47988	3.98119	SH3BP5L	0	0	Yes	Yes	3	1	NA	1	NA
Cluster 4	C1qa	22.8798	13.0277	12.687	19.0306	C1QA	23	0	No	No	1	NA	NA	NA	NA
Cluster 4	Usp19	9.10639	5.4234	5.69775	7.8812	USP19	NA	0	Yes	No	NA	NA	NA	NA	NA
Cluster 4	Cplx2	33.4048	21.0676	19.3821	28.558	CPLX2	NA	0	Yes	Yes	6	NA	1	2	1
Cluster 4	Os9	41.0793	31.9472	25.6914	37.8368	OS9	0	0	Yes	Yes	3	NA	NA	1	1
Cluster 4	Ddx54	3.03435	2.10648	1.56164	2.56883	DDX54	12	0	Yes	No	NA	NA	NA	NA	NA
Cluster 4	Egln2	10.6953	7.86869	6.17573	9.4304	EGLN2	8	0	Yes	No	2	NA	NA	NA	NA
Cluster 4	Shq1	8.25847	9.54849	5.4034	8.76886	SHQ1	2	0	Yes	Yes	14	3	5	2	3
Cluster 4	Tmem56	2.75432	3.77777	2.17973	3.28989	TMEM56	0	0	Yes	Yes	2	NA	NA	NA	NA
Cluster 4	Tmem51	14.7797	10.0651	7.5719	12.1033	TMEM51	NA	0	Yes	Yes	11	4	10	1	3
Cluster 4	Mid1ip1	70.0907	46.5955	37.7463	57.5623	MID1IP1	5	0	Yes	Yes	16	2	9	2	1
Cluster 4	Gmpr	47.4753	28.9115	34.5121	41.2838	GMPR	16	0	Yes	Yes	25	5	9	6	6
Cluster 4	Dbn1	6.78433	3.57289	3.06314	4.99104	DBN1	0	0	Yes	No	1	NA	NA	NA	NA
Cluster 4	Dcaf7	14.1979	10.818	9.1979	12.7159	DCAF7	0	0	Yes	Yes	1	NA	NA	NA	1
Cluster 4	Eif4h	36.382	27.5357	21.6103	31.6902	EIF4H	0	0	Yes	No	1	NA	NA	NA	NA
Cluster 4	Pianp	12.2983	10.3075	7.13763	10.8959	PIANP	3	0	No	No	NA	NA	NA	NA	NA
Cluster 4	Rasgrf2	5.53124	4.25102	3.21336	4.75913	RASGRF2	1	0	Yes	No	8	2	8	3	2
Cluster 4	Eva1b	7.49921	3.61651	4.28139	5.54913	EVA1B	0	0	Yes	No	1	2	NA	NA	NA
Cluster 4	Arf3	16.3709	14.3652	9.74556	14.401	ARF3	0	0	Yes	Yes	1	NA	NA	1	NA
Cluster 4	Syt13	50.0656	24.8019	29.3191	36.8272	SYT13	6	0	Yes	Yes	15	1	10	1	3
Cluster 4	Map3k1	7.5882	4.57952	4.00601	5.70964	MAP3K1	4	0	Yes	No	5	1	9	1	3
Cluster 4	Tmem43	25.8521	28.6445	17.2484	25.2719	TMEM43	0	0	Yes	Yes	2	NA	NA	1	NA
Cluster 4	Jph3	2.41685	1.23741	1.12909	1.68462	JPH3	14	0	Yes	No	9	1	2	2	3
Cluster 4	Samd14	3.62322	1.41639	1.90489	2.41076	SAMD14	NA	0	No	No	NA	NA	NA	NA	NA
Cluster 4	Suox	51.6077	47.1335	30.1951	44.0758	SUOX	1	0	Yes	Yes	2	NA	1	NA	NA
Cluster 4	Eno1	94.3718	92.3857	58.7199	81.8917	ENO1	NA	1	Yes	Yes	7	3	5	2	3
Cluster 4	Fam43a	1.54684	0.608626	0.555263	0.913493	FAM43A	5	0	No	No	NA	NA	NA	NA	NA
Cluster 4	Tmem132a	1.77241	0.676332	0.482075	0.995539	TMEM132A	0	0	Yes	No	NA	NA	NA	NA	1
Cluster 4	Trpc7	1.34265	0.376743	0.703568	0.875811	TRPC7	NA	0	No	No	9	1	6	NA	4
Cluster 4	Prlr	1.35989	0.378797	0.420756	0.655832	PRLR	5	0	Yes	Yes	10	NA	6	1	3
Cluster 4	Hes1	1.73789	0.314319	0.544114	0.539878	HES1	43	1	Yes	Yes	38	14	23	7	12
Cluster 4	TCR BV10S1A2Dbeta1Jbeta2.1	0	0	0	0.0541658	Not found	NA	0	No	No	NA	NA	NA	NA	NA
Cluster 4	TCRB13-3-1	0	0	0	0.10306	Not found	NA	0	No	No	NA	NA	NA	NA	NA
Cluster 4	Fam83g	1.29686	0.673309	0.53816	0.948219	FAM83G	NA	0	Yes	No	NA	1	NA	NA	NA
Cluster 4	Lmna	27.0433	27.7188	16.7444	23.7767	LMNA	7	0	Yes	Yes	6	NA	2	NA	NA
Cluster 4	Hes6	8.83708	4.15069	4.32488	5.7519	HES6	0	1	No	No	3	NA	1	NA	1
Cluster 4	Junb	91.8789	25.0031	22.2527	45.5076	JUNB	2	1	Yes	Yes	2	NA	2	NA	NA
Cluster 4	Grwd1	9.45865	7.03319	5.3796	6.96213	GRWD1	4	0	Yes	Yes	1	NA	NA	1	1
Cluster 4	Igh-A (1g2)	0	0	0	4.22466	Not found	NA	0	No	No	NA	NA	NA	NA	NA
Cluster 4	Nptxr	1.50957e-29	6.35647e-17	1.39646e-15	0.0420644	NPTXR	NA	0	No	No	NA	NA	NA	NA	NA
Cluster 4	Ly6h	0.219665	0.388706	0.126688	0.656717	LY6H	NA	0	No	No	1	NA	NA	NA	NA
Cluster 5	Nfil3	3.31357	5.77663	7.19604	6.58804	NFIL3	23	1	Yes	No	6	NA	6	NA	4
Cluster 5	Atf3	42.692	80.6259	97.8194	76.9267	ATF3	0	1	Yes	Yes	6	NA	4	2	2
Cluster 5	Etv5	1.26731	1.61582	1.20148	3.56768	ETV5	12	1	Yes	Yes	10	NA	3	NA	NA
Cluster 5	Nr1h3	0.420564	0.734932	0.824795	1.13386	NR1H3	6	1	Yes	Yes	NA	NA	NA	NA	NA
Cluster 5	Epas1	0.796997	0.893921	1.1197	1.48869	EPAS1	28	1	Yes	No	33	3	20	5	8
Cluster 5	Npas4	10.7971	9.55359	8.18853	14.8927	NPAS4	0	1	Yes	No	4	NA	NA	NA	NA
Cluster 5	Jun	32.6889	38.3438	36.3118	50.2114	JUN	25	1	Yes	Yes	13	4	11	3	6
Cluster 5	Csrnp1	1.52728	1.83068	2.94597	2.87713	CSRNP1	0	1	Yes	Yes	6	NA	3	NA	1
Cluster 5	Zbtb21	4.24568	4.25929	4.90825	5.17393	ZBTB21	7	1	Yes	No	2	NA	1	NA	NA
Cluster 5	Srf	5.39761	5.88808	11.4194	8.10406	SRF	NA	1	Yes	Yes	5	1	1	NA	NA
Cluster 5	Mlxipl	6.29084	4.28801	10.2813	7.11137	MLXIPL	NA	1	Yes	No	2	NA	2	1	1
Cluster 5	Spic	0.0168747	0	0.689545	0.372929	SPIC	NA	1	No	No	NA	1	NA	NA	NA
Cluster 5	Tcf7	0.115481	0.096902	0.798515	0.418888	TCF7	0	1	Yes	No	NA	NA	NA	NA	NA
Cluster 5	Ebf1	0.524083	0.418597	1.21596	0.605146	EBF1	1	1	No	No	2	NA	5	1	1
Cluster 5	Egr3	0.637589	1.15883	1.54897	0.870541	EGR3	5	1	Yes	No	10	1	3	1	3
Cluster 5	Tshz3	9.93217	8.78055	15.5679	10.6986	TSHZ3	NA	1	Yes	No	11	NA	4	3	4
Cluster 5	Snai2	1.67686	2.75109	3.83735	2.46604	SNAI2	1	1	No	No	2	NA	2	NA	1
Cluster 5	Grhl1	5.84737	3.1286	5.57883	4.00252	GRHL1	0	1	Yes	No	7	3	4	1	1
Cluster 5	Nr4a1	41.0071	72.5131	116.556	62.4652	NR4A1	11	1	Yes	Yes	9	1	NA	NA	NA
Cluster 5	Nr4a2	8.74575	16.624	15.6085	9.10323	NR4A2	23	1	No	No	12	1	5	3	4
Cluster 5	Fabp1	0	0	1.07195	1.56343	FABP1	NA	0	No	No	NA	NA	NA	NA	NA
Cluster 5	TRAV11	0	0	0.135619	0.070637	Not found	NA	0	No	No	NA	NA	NA	NA	NA
Cluster 5	Lyz2	0.922852	5.10408	38.8593	45.9679	LYZ	0	0	No	No	2	NA	3	NA	2
Cluster 5	Capn11	0.0727147	0.0768926	1.93652	3.27245	CAPN11	NA	0	No	No	2	NA	NA	NA	NA
Cluster 5	Dnase1l3	0.0867673	0.985632	1.98849	3.50932	DNASE1L3	NA	0	No	No	8	NA	7	NA	NA
Cluster 5	Lyz1	0.286902	1.1142	7.0079	8.85955	LYZ	0	0	No	No	2	NA	3	NA	2
Cluster 5	Csf1r	0.126595	0.499928	1.47325	1.83936	CSF1R	NA	0	No	No	NA	1	1	1	NA
Cluster 5	Nupr1	11.5726	77.3177	177.683	82.8701	NUPR1	0	0	No	No	1	NA	1	1	1
Cluster 5	Cd37	0.0622434	0.139521	0.585227	0.680628	CD37	NA	0	No	No	NA	NA	NA	NA	NA
Cluster 5	Lcp1	0.401035	0.64422	2.7018	2.40051	LCP1	0	0	No	Yes	2	1	2	1	1
Cluster 5	Inpp4b	0.108035	0.416094	0.628672	0.670286	INPP4B	27	0	Yes	Yes	13	NA	12	4	8
Cluster 5	Plbd1	0.109661	0.0459588	0.621012	0.682866	PLBD1	0	0	Yes	No	6	2	2	2	2
Cluster 5	Il2rg	0.60392	0.438773	3.09982	3.02975	IL2RG	NA	0	No	No	NA	NA	NA	NA	NA
Cluster 5	Aqp8	0.217117	2.11319	1.27954	0.902164	AQP8	NA	0	No	No	1	NA	NA	NA	NA
Cluster 5	Vtn	0.366698	0.894822	1.82006	1.68126	VTN	0	0	Yes	Yes	NA	NA	NA	NA	NA
Cluster 5	Arhgdib	0.677197	0.344046	3.15889	2.70823	ARHGDIB	0	0	No	No	3	NA	1	NA	NA
Cluster 5	Cyba	0.830427	1.35935	3.60633	3.30224	CYBA	NA	0	No	No	NA	NA	NA	NA	NA
Cluster 5	Pthlh	1.60549	3.97403	7.01503	6.32261	PTHLH	0	0	Yes	No	7	1	5	1	1
Cluster 5	Cd74	12.9329	34.7823	46.5424	54.504	CD74	NA	0	Yes	No	1	NA	NA	NA	NA
Cluster 5	Ifitm1	0.638912	1.15313	2.60876	2.25135	IFITM1	NA	0	No	No	NA	NA	NA	NA	NA
Cluster 5	Lsp1	0.498623	0.309559	1.64022	1.92268	LSP1	4	0	No	No	NA	NA	NA	NA	NA
Cluster 5	Slc8a1	1.69682	9.34569	6.54746	5.51682	SLC8A1	0	0	Yes	Yes	33	6	20	4	12
Cluster 5	Dapl1	21.0436	47.3292	77.3479	71.1468	DAPL1	0	0	No	Yes	8	1	10	NA	2
Cluster 5	Pla2g1b	23.0618	82.2862	73.2455	86.8453	PLA2G1B	5	0	Yes	Yes	1	NA	4	NA	1
Cluster 5	Adcy1	0.413502	2.77155	1.31034	1.54395	ADCY1	NA	0	Yes	No	9	2	2	1	1
Cluster 5	Zfp703	0.2784	0.496803	0.949014	0.883166	ZNF703	25	0	Yes	Yes	29	12	20	12	21
Cluster 5	Vcam1	0.886267	1.45289	2.71174	3.12686	VCAM1	12	0	No	No	1	NA	1	NA	NA
Cluster 5	Ppp1r17	0.355866	0.33514	1.14067	1.17887	PPP1R17	NA	0	No	No	7	NA	3	NA	2
Cluster 5	Fmod	0.267282	0.278254	0.828062	0.852858	FMOD	14	0	No	Yes	3	NA	2	NA	1
Cluster 5	Pcp4l1	4.27861	6.91817	15.8275	10.6506	PCP4L1	NA	0	No	No	NA	NA	NA	NA	NA
Cluster 5	Sulf1	0.250655	0.194668	0.624308	0.787551	SULF1	0	0	No	Yes	13	4	11	3	6
Cluster 5	Tnc	0.410147	0.471173	1.06982	1.14318	TNC	0	0	No	Yes	3	1	NA	NA	NA
Cluster 5	Serpina7	16.0914	38.8175	40.9622	44.9412	SERPINA7	NA	0	No	No	NA	NA	NA	NA	NA
Cluster 5	Thbs1	0.795458	1.72697	1.78039	2.523	THBS1	3	0	No	No	9	NA	12	2	NA
Cluster 5	Apoa2	11.2682	15.7561	31.9626	24.664	APOA2	NA	0	No	No	1	NA	NA	1	1
Cluster 5	Tmed6	3.1727	10.5591	7.0973	8.0094	TMED6	0	0	Yes	No	NA	NA	NA	NA	NA
Cluster 5	Rac2	0.930962	0.685285	2.36261	2.05919	RAC2	NA	0	No	No	1	NA	NA	NA	NA
Cluster 5	Id3	45.4737	79.0202	138.414	81.9933	ID3	3	0	Yes	Yes	1	NA	1	NA	NA
Cluster 5	Id1	11.7517	20.8602	31.1724	21.4318	ID1	6	0	Yes	Yes	3	NA	2	1	1
Cluster 5	Gucy2c	0.563276	2.70556	1.2681	1.20306	GUCY2C	NA	0	No	No	1	1	1	NA	NA
Cluster 5	Cfb	1.7878	2.2834	3.94018	3.86645	CFB	0	0	No	No	NA	NA	NA	NA	NA
Cluster 5	Top2a	0.621131	2.0847	1.36864	1.25322	TOP2A	12	0	Yes	Yes	1	NA	NA	NA	NA
Cluster 5	Apoe	13.449	6.5794	24.3294	30.5378	APOE	0	0	No	No	NA	NA	NA	NA	NA
Cluster 5	Cav2	2.57722	6.11988	5.68337	4.53079	CAV2	0	0	No	No	2	NA	1	NA	NA
Cluster 5	Fam107b	2.62282	2.81652	4.87163	4.43496	FAM107B	15	0	Yes	Yes	NA	NA	NA	NA	NA
Cluster 5	Fam46a	3.01102	9.43232	5.75072	4.77687	FAM46A	52	0	Yes	Yes	26	6	17	2	7
Cluster 5	5330434G04Rik	6.47386	9.46527	11.8693	10.1736	Not found	NA	0	No	No	NA	NA	NA	NA	NA
Cluster 5	Pik3c2g	16.6288	24.1706	27.7625	26.3988	PIK3C2G	0	0	No	No	3	2	4	1	2
Cluster 5	Fhl1	12.7838	20.9741	20.3983	21.1245	FHL1	0	0	Yes	Yes	2	NA	2	NA	NA
Cluster 5	Gimap3	0.141721	0.047458	0.460037	1.14154	GIMAP1-GIMAP5	NA	0	No	No	NA	NA	NA	NA	NA
Cluster 5	Ngf	0.62109	1.14801	1.00904	4.12438	NGF	0	0	No	No	4	NA	2	NA	NA
Cluster 5	Il22ra2	0.0224758	0.453502	2.30798	3.18915	IL22RA2	NA	0	No	No	3	NA	NA	NA	NA
Cluster 5	Kcnc4	0.587502	0.486406	0.803847	1.96587	KCNC4	12	0	Yes	No	10	2	4	1	4
Cluster 5	Laptm5	0.494605	0.662259	2.21986	3.46218	LAPTM5	NA	0	No	No	2	NA	2	1	1
Cluster 5	env	15.8307	27.6105	39.2146	80.9853	Not found	NA	0	No	No	NA	NA	NA	NA	NA
Cluster 5	Fxyd2	0.504119	1.00819	2.4479	3.70187	FXYD2	0	0	Yes	Yes	12	NA	3	1	3
Cluster 5	Coro1a	0.366362	0.223067	1.26946	1.66186	CORO1A	NA	0	No	No	2	NA	NA	NA	1
Cluster 5	Slc27a2	1.46184	1.27701	1.94216	3.76796	SLC27A2	0	0	Yes	No	2	NA	NA	NA	NA
Cluster 5	Klhl38	0.805286	0.922484	1.86702	2.87037	KLHL38	NA	0	No	Yes	7	NA	5	NA	3
Cluster 5	Irak3	0.560461	0.558613	0.646462	1.40749	IRAK3	NA	0	No	No	NA	NA	NA	NA	NA
Cluster 5	Hpgd	1.3093	1.15196	2.06238	3.58472	HPGD	4	0	Yes	Yes	7	2	5	2	4
Cluster 5	Vgf	0.342418	0.647495	0.702897	1.33615	VGF	NA	0	Yes	No	1	NA	NA	NA	NA
Cluster 5	Trp53i13	4.6939	2.15881	3.09379	7.75606	TP53I13	2	0	No	No	5	2	1	1	1
Cluster 5	Kcne4	0.232102	0.207689	1.21338	1.28827	KCNE4	27	0	Yes	No	21	1	17	5	13
Cluster 5	Zfp358	0.774037	0.733008	0.564621	1.57292	ZNF358	0	0	Yes	No	NA	NA	NA	NA	NA
Cluster 5	Klhl36	0.561846	0.603017	0.785402	1.4674	KLHL36	18	0	Yes	Yes	2	NA	NA	NA	NA
Cluster 5	Mfge8	10.5115	6.84189	16.2258	24.9022	MFGE8	0	0	No	No	NA	NA	NA	NA	NA
Cluster 5	D10Jhu81e	1.5209	1.10733	1.05853	2.70599	LOC102724023	NA	0	No	No	NA	NA	NA	NA	NA
Cluster 5	Pde10a	1.52287	3.01972	3.76643	6.00093	PDE10A	6	0	No	No	9	NA	6	NA	1
Cluster 5	TCR-beta chain	0.202945	0.059721	2.6926	2.0995	Not found	NA	0	No	No	NA	NA	NA	NA	NA
Cluster 5	Spg21	2.32321	2.33863	2.7124	5.20307	SPG21	NA	0	Yes	Yes	1	NA	1	NA	NA
Cluster 5	Ccl5	0.541766	7.83398	1.10422	6.67734	CCL5	NA	0	No	No	NA	NA	NA	NA	NA
Cluster 5	Lrrn1	5.02187	4.60096	5.13217	10.3794	LRRN1	0	0	Yes	No	4	2	2	1	2
Cluster 5	Gm2115	0.554629	0.739462	1.24733	1.77543	Not found	NA	0	No	No	NA	NA	NA	NA	NA
Cluster 5	Acaa1a	6.07973	5.15604	6.43592	12.2071	ACAA1	0	0	Yes	Yes	2	NA	NA	NA	NA
Cluster 5	Rab30	0.428317	0.820549	0.316408	1.01164	RAB30	11	0	Yes	Yes	7	NA	5	2	1
Cluster 5	Syndig1l	1.8412	1.5933	2.15223	3.59989	SYNDIG1L	2	0	No	No	3	1	NA	NA	1
Cluster 5	Akr7a5	2.21419	1.67198	1.58146	3.50171	AKR7A2	0	0	Yes	No	2	NA	NA	NA	1
Cluster 5	Tbc1d25	0.834184	1.22624	1.2679	2.12629	TBC1D25	NA	0	Yes	Yes	1	NA	NA	NA	NA
Cluster 5	Ddost	20.1431	19.4638	14.8348	34.3779	DDOST	6	0	Yes	Yes	2	NA	NA	NA	NA
Cluster 5	Pla2g7	0.301175	0.596507	0.780397	1.04351	PLA2G7	0	0	No	No	NA	NA	NA	NA	NA
Cluster 5	Zbed3	2.624	2.00392	1.78625	3.98089	ZBED3	15	0	Yes	Yes	4	2	3	2	3
Cluster 5	Ppp2r5b	3.83529	2.37745	2.34217	5.27717	PPP2R5B	0	0	Yes	Yes	1	NA	NA	NA	NA
Cluster 5	Tmem66	63.3639	44.0919	55.5919	99.6614	TMEM66	0	0	Yes	Yes	22	3	14	9	9
Cluster 5	Mtss1l	1.17776	0.986874	1.25309	2.08338	MTSS1L	0	0	No	No	15	2	3	2	1
Cluster 5	Ncln	8.4585	4.68201	4.79907	10.7524	NCLN	NA	0	Yes	Yes	1	NA	NA	NA	NA
Cluster 5	Strap	2.793	3.16363	2.7254	5.09087	STRAP	1	0	Yes	No	NA	NA	NA	NA	1
Cluster 5	Fkbp1a	55.7883	46.7676	42.4368	84.9147	FKBP1A	1	0	Yes	Yes	1	NA	2	NA	NA
Cluster 5	N4bp2l1	7.30345	6.57785	8.67726	13.1432	N4BP2L1	NA	0	Yes	No	NA	NA	NA	NA	NA
Cluster 5	Celf3	9.26376	8.99876	10.518	16.6592	CELF3	20	0	Yes	Yes	9	1	4	1	1
Cluster 5	Fam134b	1.61845	2.61764	2.64314	3.94406	FAM134B	14	0	Yes	Yes	11	3	10	NA	2
Cluster 5	Tm9sf2	13.3717	13.7895	13.3996	22.9484	TM9SF2	NA	0	Yes	No	6	1	3	NA	1
Cluster 5	Asph	8.69224	7.20105	7.22588	12.9971	ASPH	4	0	Yes	Yes	20	5	10	4	5
Cluster 5	Csnk1a1	16.362	19.957	21.677	32.517	CSNK1A1	18	0	Yes	Yes	7	5	5	2	4
Cluster 5	Cxcl13	7.23311	1.17716	4.53775	7.242	CXCL13	NA	0	No	No	3	2	4	NA	NA
Cluster 5	Calb1	42.8853	31.5599	51.6428	70.0537	CALB1	NA	0	No	No	4	1	5	1	4
Cluster 5	Tubb3	0.621998	1.61576	1.20389	1.90597	TUBB3	NA	0	Yes	No	NA	NA	NA	NA	NA
Cluster 5	Hiat1	6.17532	7.74077	8.26735	12.2455	HIAT1	12	0	Yes	Yes	2	NA	1	NA	NA
Cluster 5	Sod3	1.12375	0.258419	0.740884	1.16849	SOD3	2	0	No	Yes	7	1	5	NA	1
Cluster 5	Slc25a32	1.88444	2.18374	3.27273	4.0131	SLC25A32	0	0	Yes	Yes	3	NA	1	NA	NA
Cluster 5	Tsnax	14.696	12.5272	17.1037	24.1633	TSNAX	3	0	Yes	Yes	1	NA	1	NA	NA
Cluster 5	Lzts2	1.89094	1.2443	1.06083	2.28524	LZTS2	0	0	Yes	Yes	1	NA	NA	NA	NA
Cluster 5	Cdk5rap1	16.5531	14.769	20.3913	27.8479	CDK5RAP1	NA	0	Yes	Yes	1	NA	1	1	1
Cluster 5	Gpc4	51.795	36.3069	35.3028	66.3475	GPC4	NA	0	No	No	1	1	1	NA	1
Cluster 5	C3	8.26098	1.42388	9.99971	10.5408	C3	NA	0	No	No	NA	NA	NA	NA	NA
Cluster 5	Flcn	10.5598	11.4477	12.4473	18.2921	FLCN	2	0	Yes	Yes	3	NA	NA	NA	NA
Cluster 5	Ckb	26.9988	19.6387	23.8139	37.2383	CKB	NA	0	Yes	Yes	4	1	5	NA	2
Cluster 5	Clic4	7.12925	6.60174	6.90694	10.847	CLIC4	0	0	No	No	NA	NA	1	NA	NA
Cluster 5	Pnoc	1.53419	2.1147	2.56728	3.25941	PNOC	NA	0	No	Yes	8	1	4	2	5
Cluster 5	6430573F11Rik	4.50866	5.82369	7.95792	9.53497	KIAA1456	1	0	No	No	5	NA	8	NA	3
Cluster 5	Zfyve1	6.56008	6.10849	5.18393	9.30058	ZFYVE1	NA	0	Yes	Yes	1	NA	NA	NA	NA
Cluster 5	Slc38a11	0.4656	0.876692	1.20957	1.31829	SLC38A11	5	0	No	No	13	1	11	1	2
Cluster 5	Prrc2a	2.235	2.537	2.55397	3.6645	PRRC2A	0	0	Yes	Yes	2	NA	NA	NA	1
Cluster 5	Lama5	0.501167	0.799419	0.971679	1.13186	LAMA5	1	0	No	No	6	1	3	1	NA
Cluster 5	Ctsc	0.778861	0.938644	1.66354	1.67211	CTSC	0	0	Yes	No	3	1	5	NA	1
Cluster 5	Apoa1	0.328033	0.945354	1.52439	1.37812	APOA1	NA	0	No	Yes	13	2	5	NA	5
Cluster 5	Fam20c	10.0472	9.105	6.90333	12.8216	FAM20C	NA	0	Yes	No	4	NA	3	1	2
Cluster 5	Tomm20	2.93197	3.22618	3.33668	4.65599	TOMM20	41	0	Yes	Yes	35	10	18	6	10
Cluster 5	Fam50a	17.5829	17.3172	20.535	27.1644	FAM50A	0	0	No	No	NA	NA	NA	NA	NA
Cluster 5	Dclk1	0.90186	1.07113	1.49007	1.69548	DCLK1	NA	0	No	No	12	NA	10	1	5
Cluster 5	Tspan3	48.3076	34.9724	39.1866	59.7902	TSPAN3	2	0	Yes	Yes	9	2	5	NA	1
Cluster 5	Unc119b	3.9837	4.31261	3.4423	5.65552	UNC119B	17	0	Yes	No	1	NA	NA	NA	NA
Cluster 5	Sh3bp4	12.4956	16.4571	11.6254	19.4666	SH3BP4	NA	0	Yes	No	7	NA	7	1	1
Cluster 5	Hapln1	12.5447	18.881	17.1777	23.312	HAPLN1	NA	0	Yes	No	12	4	7	4	5
Cluster 5	Arl8b	10.4577	10.5815	8.88982	14.2749	ARL8B	0	0	Yes	No	6	1	3	NA	1
Cluster 5	Fkbp9	12.3791	10.5812	8.97876	14.8893	FKBP9	0	0	Yes	No	3	NA	2	NA	2
Cluster 5	Fkbp4	54.6221	42.2886	35.6937	61.6943	FKBP4	52	0	Yes	No	24	1	11	4	5
Cluster 5	Arhgef3	6.12445	5.6694	8.29222	9.31664	ARHGEF3	NA	0	Yes	Yes	10	1	6	4	9
Cluster 5	Spint1	7.79755	7.28202	6.01602	9.73353	SPINT1	1	0	Yes	Yes	3	NA	1	NA	NA
Cluster 5	Irs2	2.34366	3.10832	3.5177	4.13809	IRS2	34	0	Yes	No	38	5	29	3	10
Cluster 5	Gpc3	2.48792	1.14896	2.02755	2.59918	GPC3	NA	0	No	No	1	NA	1	NA	1
Cluster 5	Oat	52.7276	80.893	50.6341	84.3261	OAT	0	0	Yes	No	NA	NA	NA	NA	NA
Cluster 5	Fam184b	5.97784	6.86573	9.4446	10.1016	FAM184B	NA	0	No	Yes	NA	NA	NA	NA	NA
Cluster 5	Sema4f	2.46547	3.60665	3.81571	4.44228	SEMA4F	0	0	Yes	Yes	4	NA	NA	NA	NA
Cluster 5	Cd2ap	5.75233	7.7193	7.72756	9.51871	CD2AP	6	0	Yes	Yes	5	1	6	3	1
Cluster 5	Ccl11	1.73938	0.962541	4.40661	3.17229	CCL11	NA	0	No	No	NA	NA	NA	NA	NA
Cluster 5	Cxcl12	2.85791	0.432107	8.06211	5.02572	CXCL12	6	0	No	No	9	3	7	NA	3
Cluster 5	Clu	155.023	218.762	191.266	246.454	CLU	12	0	Yes	Yes	8	NA	5	1	4
Cluster 5	Elavl2	2.22213	1.68941	3.36511	3.15314	ELAVL2	NA	0	Yes	Yes	5	NA	NA	1	NA
Cluster 5	Nid1	4.17472	7.01851	6.47848	7.63159	NID1	NA	0	No	No	4	NA	NA	NA	1
Cluster 5	Srgn	2.94057	1.88984	4.94348	4.18087	SRGN	NA	0	No	No	NA	NA	NA	NA	NA
Cluster 5	Csgalnact1	5.2706	6.15332	8.59041	8.51676	CSGALNACT1	20	0	Yes	No	4	2	9	NA	NA
Cluster 5	Setd8	11.5642	17.6918	18.2053	20.0547	SETD8	NA	0	Yes	Yes	2	NA	NA	1	NA
Cluster 5	Pgf	29.9686	44.7387	31.8081	44.724	PGF	2	0	No	No	NA	NA	NA	NA	NA
Cluster 5	Il33	1.15234	0.653529	2.74225	1.86642	IL33	NA	0	No	No	4	NA	1	NA	NA
Cluster 5	Pdia5	12.3883	19.8351	14.4983	19.1204	PDIA5	0	0	Yes	No	1	NA	NA	NA	NA
Cluster 5	Smoc2	1.35383	0.229101	1.20549	1.1348	SMOC2	NA	0	No	No	7	1	4	NA	2
Cluster 5	Myof	1.09227	2.71402	1.63056	2.20747	MYOF	0	0	Yes	Yes	4	NA	4	1	3
Cluster 5	Tat	12.9129	8.85169	17.0394	15.7004	TAT	NA	0	No	No	6	NA	5	NA	1
Cluster 5	Hist1h1c	35.2009	69.562	36.4093	57.0563	HIST1H1C	0	0	Yes	No	NA	1	1	NA	NA
Cluster 5	Fn3k	6.37758	4.52114	9.72064	8.26465	FN3K	NA	0	Yes	Yes	NA	NA	1	NA	NA
Cluster 5	Kit	17.984	12.1668	20.1876	19.7474	KIT	NA	0	No	No	2	NA	1	NA	NA
Cluster 5	D430020J02Rik	1.18823	0.890677	2.28922	1.68118	Not found	NA	0	No	No	NA	NA	NA	NA	NA
Cluster 5	Hmgcs2	1.39283	4.4775	2.2218	3.11241	HMGCS2	20	0	No	No	NA	NA	NA	NA	NA
Cluster 5	Rian	18.5839	23.8942	31.0289	28.1809	Not found	NA	0	No	No	NA	NA	NA	NA	NA
Cluster 5	Alpl	3.31952	9.92083	3.99179	6.55781	ALPL	NA	0	No	No	5	NA	1	1	1
Cluster 5	Tyrobp	0.198375	0.91563	5.58235	2.53193	TYROBP	0	0	No	No	1	NA	NA	NA	NA
Cluster 5	Krtap17-1	6.31346	2.37259	3.10652	4.45378	KRTAP17-1	NA	0	No	No	2	NA	NA	NA	NA
Cluster 5	Edil3	19.6043	9.32563	13.6959	16.0846	EDIL3	4	0	Yes	Yes	9	5	5	4	4
Cluster 5	Zfp691	15.8696	8.03883	14.8588	14.2948	ZNF691	0	0	Yes	No	2	NA	NA	NA	NA
Cluster 5	DQ267101	1.97262	4.24096	4.98754	4.12638	Not found	NA	0	No	No	NA	NA	NA	NA	NA
Cluster 5	Dgka	4.75564	5.46912	8.20369	6.7781	DGKA	1	0	Yes	No	1	NA	NA	NA	NA
Cluster 5	A330076H08Rik	83.3639	116.397	142.463	125.353	Not found	NA	0	No	No	NA	NA	NA	NA	NA
Cluster 5	Wee1	3.39114	5.89132	5.75589	5.4537	WEE1	2	0	Yes	Yes	5	NA	4	NA	1
Cluster 5	Rgs2	22.0365	29.1573	34.4167	31.0152	RGS2	8	0	Yes	Yes	5	1	6	4	4
Cluster 5	C1s	2.30011	1.12177	3.79228	2.55283	C1S	0	0	No	Yes	1	NA	1	NA	NA
Cluster 5	H2-Q1	14.3171	11.5286	13.519	13.9132	HLA-A	NA	0	Yes	No	NA	NA	NA	NA	NA
Cluster 5	Efemp1	3.92884	1.25141	5.6706	3.82967	EFEMP1	0	0	No	No	16	1	12	2	5
Cluster 5	Hist1h2bg	1.67409	5.08741	2.43558	3.22183	HIST1H2BC	0	0	Yes	Yes	3	1	1	NA	1
Cluster 5	Ptpn18	0.620678	1.15486	3.12005	1.71227	PTPN18	5	0	Yes	No	NA	NA	1	NA	NA
Cluster 5	AA388235	1.84028	1.29539	2.86752	2.09465	Not found	NA	0	No	No	NA	NA	NA	NA	NA
Cluster 5	Serpine1	11.2966	24.8972	14.3605	17.6036	SERPINE1	NA	0	No	Yes	2	NA	1	NA	NA
Cluster 5	Fmn2	4.66553	3.22079	8.1166	5.55707	FMN2	0	0	Yes	No	11	4	13	1	2
Cluster 5	Tmem71	1.87825	4.18218	3.02273	3.14421	TMEM71	NA	0	No	No	NA	NA	NA	NA	NA
Cluster 5	Fbln2	1.99549	0.9433	2.50913	1.87691	FBLN2	NA	0	No	No	1	NA	1	NA	NA
Cluster 5	Abtb1	19.584	18.2925	29.2956	23.0684	ABTB1	0	0	Yes	No	4	1	2	1	NA
Cluster 5	Anks1b	0.634288	1.43807	2.17801	1.45705	ANKS1B	0	0	Yes	Yes	5	1	5	NA	NA
Cluster 5	2810403A07Rik	13.519	12.3092	19.5614	15.5306	KIAA0907	3	0	Yes	Yes	1	NA	NA	NA	NA
Cluster 5	S100a6	1.8735	1.21559	4.35147	2.54266	S100A6	4	0	Yes	No	1	NA	1	NA	NA
Cluster 5	Adamts13	5.24922	3.14876	9.62975	6.10828	ADAMTS13	1	0	No	No	NA	NA	NA	NA	NA
Cluster 5	Nrp1	4.70082	3.11147	6.33026	4.7735	NRP1	21	0	Yes	Yes	23	2	22	NA	10
Cluster 5	Zfyve26	2.01459	2.28953	3.5824	2.65837	ZFYVE26	24	0	Yes	Yes	5	NA	2	1	1
Cluster 5	Rit2	11.1634	6.23434	8.90701	8.86533	RIT2	NA	0	No	No	22	3	9	5	6
Cluster 5	Slc38a5	87.9092	142.478	111.427	114.849	SLC38A5	0	0	No	No	NA	NA	NA	NA	NA
Cluster 5	Gimap6	1.50729	3.35304	3.11623	2.67878	GIMAP6	NA	0	No	No	NA	NA	NA	NA	NA
Cluster 5	Slc38a6	52.5991	35.6611	94.2012	61.1473	SLC38A6	0	0	Yes	Yes	2	NA	2	NA	NA
Cluster 5	Sncg	1.44215	0	0.449085	0.599655	SNCG	NA	0	No	No	NA	NA	NA	NA	NA
Cluster 5	1810018F18Rik	0	0.658822	0.294905	0.225271	Not found	NA	0	No	No	NA	NA	NA	NA	NA
Cluster 5	Hsd17b13	0.151796	1.22881	0.667847	0.726107	HSD17B13	NA	0	No	No	4	NA	2	1	1
Cluster 5	Gjb1	0.155524	1.23058	0.535387	0.658952	GJB1	NA	0	No	No	2	NA	1	NA	NA
Cluster 5	Olfr56	1.45847e-21	0.0120252	0.0133187	0.0117804	OR2V1	NA	0	No	No	NA	NA	NA	NA	NA
Cluster 5	Angptl4	0.205369	1.13035	0.233372	0.713042	ANGPTL4	NA	0	No	No	1	1	NA	NA	NA
Cluster 5	Sostdc1	0.32811	1.57911	0.880437	0.892048	SOSTDC1	NA	0	No	No	1	NA	NA	NA	NA
Cluster 5	Ncaph	0.247039	1.16248	0.692014	0.489035	NCAPH	NA	0	Yes	No	4	1	2	NA	1
Cluster 5	Hist1h1d	0.167565	0.763933	0.234819	0.415836	HIST1H1D	NA	0	No	No	NA	NA	NA	NA	NA
Cluster 5	Slfn9	0.260467	0.895742	0.54258	0.460908	SLFN13	0	0	No	No	NA	NA	NA	NA	NA
Cluster 5	Tpx2	0.223595	0.748059	0.480843	0.402449	TPX2	NA	0	Yes	No	NA	NA	NA	NA	NA
Cluster 5	Bub1b	0.191251	0.622142	0.741448	0.491359	BUB1B	NA	0	No	No	1	1	1	NA	1
Cluster 5	Ccnb2	0.623809	1.96656	1.72077	0.804814	CCNB2	5	0	Yes	No	NA	NA	NA	NA	1
Cluster 5	Ccnb1	0.55654	1.73358	1.22369	0.574443	CCNB1	3	0	Yes	Yes	1	NA	NA	NA	NA
Cluster 5	Fndc4	0.383671	1.15776	0.959897	0.715826	FNDC4	0	0	No	Yes	NA	NA	1	NA	NA
Cluster 5	Ano9	0.694498	2.03558	1.49286	0.970473	ANO9	NA	0	No	No	NA	NA	NA	NA	NA
Cluster 5	Nusap1	0.555922	1.5818	0.974124	0.613159	NUSAP1	7	0	Yes	Yes	1	NA	NA	NA	NA
Cluster 5	C920025E04Rik	0.340251	0.74045	0.553096	0.730052	HLA-E	0	0	Yes	Yes	NA	NA	NA	NA	NA
Cluster 5	Uhrf1	0.440258	1.09591	0.972242	0.963915	UHRF1	NA	0	No	Yes	NA	NA	NA	NA	NA
Cluster 5	St8sia2	0.333502	0.794603	0.956651	0.424011	ST8SIA2	NA	0	No	No	21	2	12	3	3
Cluster 5	Pdgfra	0.690495	0.242796	0.786687	0.466471	PDGFRA	7	0	Yes	No	2	NA	NA	NA	NA
Cluster 5	Gja1	0.684173	0.146917	0.413654	0.320942	GJA1	NA	0	Yes	No	10	2	8	1	5
Cluster 5	C7	1.96418	0.20254	1.24822	0.768054	C7	9	0	No	No	4	3	1	2	2
Cluster 5	Slpi	0.0290124	0	0.867123	0.787125	SLPI	NA	0	No	No	1	NA	NA	NA	NA
Cluster 5	Ngp	0	0	1.27933	0.0101674	Not found	NA	0	No	No	NA	NA	NA	NA	NA
Cluster 5	Ighe	0	0.0144506	0	0.0252792	IGHE	NA	0	No	No	NA	NA	NA	NA	NA
Cluster 5	Ighg	0	0	0.0123408	0.022825	Not found	NA	0	No	No	NA	NA	NA	NA	NA
Cluster 5	mFLJ00385	0.0160484	0	0.0854958	0.0130016	Not found	NA	0	No	No	NA	NA	NA	NA	NA
Cluster 5	Csf2rb	0.41742	0.110285	0.836198	0.913663	CSF2RB	NA	0	No	No	NA	NA	NA	NA	NA
Cluster 5	H2-DMb1	0.179783	0.130571	0.541832	0.383663	HLA-DMB	0	0	No	No	1	NA	NA	NA	NA
Cluster 5	H2-DMb2	0.103087	0.0262472	0.477278	0.287243	HLA-DMB	0	0	No	No	1	NA	NA	NA	NA
Cluster 5	Mustn1	0.38806	0.271715	1.634	0.968737	MUSTN1	NA	0	No	No	NA	NA	NA	NA	NA
Cluster 5	Emr1	0.126168	0.121631	0.707881	0.281953	EMR1	NA	0	No	No	NA	NA	NA	NA	NA
Cluster 5	Adm	0.302453	0.251127	1.29557	0.446585	ADM	16	0	Yes	Yes	10	1	4	NA	2
Cluster 5	Ptprc	0.132992	0.110569	0.55971	0.729572	PTPRC	NA	0	No	No	2	NA	3	1	NA
Cluster 5	Lgals3	0.233888	0.173631	0.810874	0.614794	LGALS3	NA	0	No	No	3	NA	NA	NA	NA
Cluster 5	Igfbp6	0.691052	0.255269	1.16789	0.906457	IGFBP6	6	0	Yes	No	4	1	2	NA	NA
Cluster 5	Slco2b1	0.430655	0.182637	0.773712	0.528566	SLCO2B1	NA	0	No	No	1	1	NA	NA	NA
Cluster 5	Marco	0.142881	0.370696	1.497	0.7724	MARCO	NA	0	No	No	1	NA	NA	NA	NA
Cluster 5	Serpina3f	0.0932157	0.180693	0.32498	0.362938	Not found	NA	0	No	No	NA	NA	NA	NA	NA
Cluster 5	Serpina3g	0.138183	0.0926968	0.635944	0.682481	Not found	NA	0	No	No	NA	NA	NA	NA	NA
Cluster 5	Serpina3h	0.355358	0.00825713	0.137211	0.137154	Not found	NA	0	No	No	NA	NA	NA	NA	NA
Cluster 5	Cyth4	0.711362	0.381036	1.45892	0.865008	CYTH4	NA	0	No	No	10	NA	1	NA	3
Cluster 5	Gp49a	0.185881	0.224508	0.852027	0.381354	LILRB4	NA	0	No	No	NA	NA	1	NA	NA
Cluster 5	C1qb	0.228552	0.559872	2.07864	0.824688	C1QB	5	0	No	No	1	NA	NA	NA	NA
Cluster 5	Itgb2	0.0907127	0.186245	0.651308	0.962728	ITGB2	NA	0	No	No	NA	NA	NA	NA	NA
Cluster 5	Mal2	0.739874	0.782231	2.56741	0.886567	MAL2	NA	0	Yes	No	1	1	2	NA	1
Cluster 5	Dab2	0.189032	0.219876	0.721039	0.259931	DAB2	1	0	No	No	9	1	4	1	3
Cluster 5	Pld4	0.129044	0.320572	1.04999	0.935901	PLD4	NA	0	No	No	1	1	1	2	NA
Cluster 5	Fgfr4	0.450607	0.175819	0.547226	0.246095	FGFR4	NA	0	No	No	2	1	2	NA	NA
Cluster 5	Tgfbi	0.29709	0.39507	1.15039	0.690617	TGFBI	NA	0	No	No	1	NA	3	NA	NA
Cluster 5	Eda	0.423071	0.221053	0.611218	0.39349	EDA	NA	0	No	No	NA	NA	NA	NA	NA
Cluster 5	Plekho2	0.358474	0.257922	0.602998	0.49241	PLEKHO2	NA	0	Yes	No	NA	NA	NA	NA	NA
Cluster 5	Rasa3	0.808964	0.57219	1.27577	0.896561	RASA3	NA	0	Yes	No	3	NA	1	NA	NA
Cluster 5	Serpina1c	0.657808	0.0776363	0.298246	0.384386	SERPINA1	NA	0	No	No	2	NA	2	1	2
Cluster 5	Ctu1	0.640742	0.439584	0.319475	0.820615	CTU1	0	0	Yes	Yes	1	NA	1	1	NA
Cluster 5	Spred1	0.399383	0.722588	0.409821	0.915454	SPRED1	0	0	Yes	Yes	6	1	2	1	1
Cluster 5	Lamb1	0.89676	0.483498	0.983814	0.504872	LAMB1	5	0	Yes	No	7	2	4	NA	2
Cluster 5	Sned1	0.51652	0.438622	0.995105	0.49667	SNED1	NA	0	Yes	Yes	7	2	4	1	1
Cluster 5	Plekha7	1.2229	1.01966	1.79069	0.867703	PLEKHA7	13	0	Yes	No	4	NA	4	1	2
Cluster 5	Nuggc	0.747786	0.479539	1.10296	0.444773	NUGGC	NA	0	No	No	NA	NA	1	NA	NA
Cluster 5	Trpc6	0.675438	0.387879	1.00836	0.386251	TRPC6	NA	0	No	No	8	2	3	1	1
Cluster 5	Kbtbd12	0.194554	0.486967	0.844124	0.269229	KBTBD12	NA	0	No	No	3	NA	1	NA	NA
Cluster 5	Mmp3	0.087782	0.0124748	1.35422	0.374982	MMP3	NA	0	No	No	NA	NA	NA	NA	NA
Cluster 5	Rasgrp2	0.08922	0.0212075	1.59893	0.455704	RASGRP2	NA	0	No	No	NA	NA	NA	NA	NA
Cluster 5	Msln	0.0596742	0.0216121	0.618411	0.404272	MSLN	NA	0	No	No	NA	NA	NA	NA	NA
Cluster 5	BV12S11J2S3	0.000416778	0	0.34638	7.36929e-05	Not found	NA	0	No	No	NA	NA	NA	NA	NA
Cluster 5	TCRB13-1-1	0.110949	0	0	0.890901	Not found	NA	0	No	No	NA	NA	NA	NA	NA
Cluster 5	Tcb	0	0	1.33707e-36	0.0733566	PKM	5	0	Yes	Yes	4	NA	3	3	2
Cluster 5	Cldn10	0.0819107	0.20974	0.612412	0.396776	CLDN10	0	0	No	No	3	NA	4	NA	3
Cluster 5	Lilrb4	0.130965	0.1897	0.828398	0.489476	LILRB4	NA	0	No	No	NA	NA	1	NA	NA
Cluster 5	Icosl	0.197236	0.45746	0.788009	0.403904	LOC102723996	NA	0	No	No	NA	NA	NA	NA	NA
Cluster 5	Adap2	0.247121	0.468661	0.916582	0.472495	ADAP2	NA	0	Yes	Yes	2	2	1	NA	1
Cluster 5	Asgr1	0.278304	0.941707	1.02327	0.593747	ASGR1	NA	0	Yes	Yes	2	NA	NA	NA	NA
Cluster 5	Cyp27a1	0.240872	0.369468	0.8764	0.45436	CYP27A1	NA	0	Yes	No	1	NA	1	NA	NA
Cluster 5	F13a1	0.19348	0.294445	0.626717	0.245631	F13A1	6	0	No	No	5	NA	3	NA	2
Cluster 5	Msantd1	0.468259	0.702543	1.29019	0.626893	MSANTD1	NA	0	No	No	NA	NA	NA	NA	NA
Cluster 5	Rgs12	0.298576	0.419022	0.768222	0.435248	RGS12	NA	0	Yes	Yes	5	1	6	NA	2
Cluster 5	Lepr	0.481071	0.598119	1.18498	0.793777	LEPR	3	0	Yes	Yes	3	NA	1	1	1
Cluster 5	Cd79b	0	0.115765	0.40841	0.607695	CD79B	NA	0	No	No	NA	NA	NA	NA	NA
Cluster 5	Ubd	0	0.100377	0.548963	0.798137	UBD	NA	0	No	No	NA	NA	NA	NA	NA
Cluster 5	abParts	0.143596	0.0277183	0.381454	0.408499	Not found	NA	0	No	No	NA	NA	NA	NA	NA
Cluster 5	Mocs1	0.112731	0.0719269	0.185072	0.573232	MOCS1	1	0	Yes	No	28	7	10	4	10
Cluster 5	Cd53	0.245328	0.0929183	0.570832	0.742913	CD53	0	0	No	No	7	1	3	1	2
Cluster 5	Cldn1	0.335885	0.857548	0.45076	0.872763	CLDN1	0	0	No	No	1	NA	1	NA	NA
Cluster 5	Spry4	0.257747	0.454228	0.323868	0.615239	SPRY4	10	0	Yes	Yes	12	2	8	1	2
Cluster 5	Col27a1	3.22078	4.94947	7.45416	5.20178	COL27A1	22	0	Yes	No	3	3	2	NA	NA
Cluster 5	Defb1	2.42171	3.32516	6.47283	4.04361	DEFB1	NA	0	No	No	1	NA	3	NA	NA
Cluster 5	1190002N15Rik	1.64269	2.50218	3.23952	2.38412	C3orf58	0	0	Yes	Yes	3	NA	4	NA	NA
Cluster 5	Ccnl2	14.1875	17.5916	23.0418	17.6854	CCNL2	NA	0	Yes	No	NA	NA	NA	NA	NA
Cluster 5	2410006H16Rik	148.255	224.507	293.686	214.886	Not found	NA	0	No	No	NA	NA	NA	NA	NA
Cluster 5	Per1	1.85745	2.1354	3.34149	2.36301	PER1	4	0	Yes	Yes	5	NA	2	1	NA
Cluster 5	Fkbp11	26.8878	46.0092	45.8186	38.248	FKBP11	2	0	Yes	No	NA	NA	NA	NA	NA
Cluster 5	G2e3	4.05254	5.10698	6.55275	5.04933	G2E3	NA	0	Yes	Yes	7	2	8	NA	2
Cluster 5	Iapp	391.223	561.919	671.391	521.297	IAPP	NA	0	Yes	Yes	4	2	3	NA	5
Cluster 5	Rab26	0.706546	1.16034	2.03736	1.23856	RAB26	24	0	No	Yes	3	NA	1	NA	NA
Cluster 5	2310015B20Rik	117.728	92.0511	145.993	112.84	Not found	NA	0	No	No	NA	NA	NA	NA	NA
Cluster 5	Dock11	7.36463	5.64291	10.0511	7.30737	DOCK11	0	0	Yes	No	5	1	1	NA	1
Cluster 5	Spp1	23.5361	42.2277	23.0382	28.0665	SPP1	8	0	No	Yes	7	2	4	2	4
Cluster 5	Usp22	10.1271	15.6149	9.50201	11.1378	USP22	4	0	Yes	Yes	7	NA	1	NA	NA
Cluster 5	Ccl2	1.64856	4.93817	5.89958	3.93537	CCL13	NA	0	No	No	NA	NA	NA	NA	NA
Cluster 5	Olfml2b	6.1456	6.908	10.1265	7.29861	OLFML2B	0	0	No	No	2	NA	2	NA	NA
Cluster 5	Ramp1	2.83783	6.35848	5.61581	4.65011	RAMP1	15	0	No	No	1	1	2	NA	NA
Cluster 5	Dcxr	3.13086	1.93022	5.04799	3.17066	DCXR	6	0	Yes	Yes	1	NA	NA	NA	NA
Cluster 5	Rpain	8.59364	13.6585	16.1065	11.8585	RPAIN	NA	0	Yes	Yes	2	1	1	1	1
Cluster 5	Kcnq1ot1	2.40863	3.19823	3.97982	2.959	KCNQ1OT1	7	0	Yes	No	NA	NA	NA	NA	NA
Cluster 5	Eif2s3y	35.0549	44.5137	58.383	42.5306	Not found	NA	0	No	No	NA	NA	NA	NA	NA
Cluster 5	Cpt1a	7.27733	13.4311	6.94465	8.51819	CPT1A	1	0	Yes	No	NA	NA	1	NA	NA
Cluster 5	D7Ertd715e	2.37223	3.376	5.12975	3.35053	Not found	NA	0	No	No	NA	NA	NA	NA	NA
Cluster 5	Trp53inp2	27.0572	20.519	34.5264	25.25	TP53INP2	13	0	Yes	Yes	1	NA	2	NA	1
Cluster 5	Ccnl1	10.8767	15.215	20.1558	14.1471	CCNL1	10	0	Yes	Yes	20	4	10	3	4
Cluster 5	Fan1	1.90892	4.19593	4.30676	3.17367	FAN1	22	0	Yes	No	2	NA	NA	NA	2
Cluster 5	Stab2	6.15672	3.75292	17.2806	8.24903	STAB2	NA	0	No	No	11	3	10	1	4
Cluster 5	Rgs11	28.9331	47.3145	56.6069	40.2507	RGS11	NA	0	Yes	No	1	NA	NA	NA	NA
Cluster 5	Prelp	1.0343	0.955906	2.14372	1.25059	PRELP	2	0	No	No	NA	NA	1	NA	NA
Cluster 5	Ppil6	5.93693	5.89687	11.6397	7.09663	PPIL6	0	0	Yes	No	NA	NA	NA	NA	NA
Cluster 5	Islr	1.6918	0.424347	1.61225	1.12606	ISLR	1	0	No	No	1	NA	1	NA	NA
Cluster 5	Gsn	42.5047	27.5642	57.511	38.4913	GSN	0	0	Yes	Yes	5	1	3	1	2
Cluster 5	Kif12	99.8301	98.4399	164.502	109.119	KIF12	6	0	Yes	Yes	3	1	3	NA	1
Cluster 5	Efcc1	9.48825	9.40674	16.4086	10.5868	EFCC1	0	0	Yes	Yes	6	NA	2	NA	1
Cluster 5	Crispld2	1.112	0.703152	2.04699	1.1549	CRISPLD2	NA	0	No	No	8	2	2	1	1
Cluster 5	2010315B03Rik	2.74613	4.45229	6.32635	4.03319	Not found	NA	0	No	No	NA	NA	NA	NA	NA
Cluster 5	Rap1b	13.9722	16.6578	23.7774	16.2227	RAP1B	0	0	Yes	No	9	2	5	3	7
Cluster 5	Ccdc28a	12.2743	11.2508	20.0912	12.9666	CCDC28A	8	0	Yes	Yes	5	NA	1	NA	1
Cluster 5	Thrap3	37.8427	50.0375	61.9591	44.5249	THRAP3	15	0	Yes	Yes	7	NA	5	NA	2
Cluster 5	Lrrc17	4.60447	3.62621	6.6491	4.41434	LRRC17	0	0	No	No	1	1	3	NA	NA
Cluster 5	AU022252	5.04674	2.77203	5.86635	4.01502	C1orf50	0	0	Yes	Yes	3	1	NA	NA	NA
Cluster 5	Kif24	10.2523	6.55519	17.5659	10.0193	KIF24	NA	0	Yes	Yes	2	1	3	1	1
Cluster 5	Dcn	21.5247	17.1154	52.3511	26.4592	DCN	0	0	No	No	27	6	22	3	16
Cluster 5	Tmsb15l	42.7196	38.3578	64.5631	42.0231	Not found	NA	0	No	No	NA	NA	NA	NA	NA
Cluster 5	Rrm2	1.00851	2.27289	2.96448	1.79867	RRM2	17	0	No	No	3	NA	1	NA	2
Cluster 5	Rab3il1	3.15464	1.52945	3.0336	2.1967	RAB3IL1	3	0	No	No	1	1	NA	NA	NA
Cluster 5	Snhg5	20.2587	21.5534	36.0799	22.1009	SNHG5	0	0	Yes	Yes	NA	NA	NA	NA	NA
Cluster 5	Ankrd16	10.9575	15.0005	19.2755	12.8204	ANKRD16	NA	0	Yes	No	NA	NA	NA	NA	NA
Cluster 5	Brd2	31.04	27.1015	43.5017	28.6307	BRD2	0	0	Yes	Yes	3	NA	1	NA	NA
Cluster 5	Tiparp	6.26362	9.02471	10.5277	7.17623	TIPARP	19	0	Yes	Yes	19	4	9	1	2
Cluster 5	Klhl12	3.49413	4.7074	6.07821	3.93542	KLHL12	NA	0	Yes	Yes	2	NA	1	NA	1
Cluster 5	Rsph4a	1.16609	2.52152	2.50866	1.70697	RSPH4A	NA	0	Yes	Yes	1	NA	1	NA	NA
Cluster 5	Mcm3	1.19994	2.78035	2.54152	1.78138	MCM3	11	0	Yes	Yes	5	1	3	NA	NA
Cluster 5	Gm19705	6.19859	8.11857	16.9905	8.5405	Not found	NA	0	No	No	NA	NA	NA	NA	NA
Cluster 5	Hmgb2	5.61002	7.50557	10.0966	6.32385	HMGB2	0	0	Yes	Yes	9	2	6	1	3
Cluster 5	Sugp1	26.1611	32.7394	40.4695	27.0387	SUGP1	NA	0	Yes	Yes	6	NA	NA	1	NA
Cluster 5	Arl2bp	6.18274	7.99965	11.5979	6.94905	ARL2BP	2	0	Yes	Yes	4	NA	1	1	2
Cluster 5	Prpf38b	10.6022	15.2918	20.2249	12.4038	PRPF38B	0	0	Yes	No	NA	NA	NA	NA	NA
Cluster 5	AK145129	22.0003	17.2157	33.9342	19.5728	Not found	NA	0	No	No	NA	NA	NA	NA	NA
Cluster 5	Gm10845	17.3405	13.2196	26.6429	15.2609	Not found	NA	0	No	No	NA	NA	NA	NA	NA
Cluster 5	Thpo	1.16309	1.9264	3.01713	1.60003	THPO	NA	0	No	Yes	NA	NA	1	NA	NA
Cluster 5	Pnpla7	5.21764	4.43393	8.23367	4.67746	PNPLA7	0	0	Yes	Yes	4	NA	3	NA	NA
Cluster 5	Idi1	10.6169	6.36594	12.7665	7.76785	IDI1	NA	0	Yes	Yes	1	NA	NA	NA	NA
Cluster 5	Sgk1	1.98318	3.5574	7.2606	3.32985	SGK1	0	0	No	No	16	3	14	2	7
Cluster 5	Plk2	29.4622	57.0967	63.8284	38.7486	PLK2	27	0	Yes	Yes	16	3	13	7	14
Cluster 5	Gem	11.7994	28.3167	22.0341	16.013	GEM	9	0	Yes	No	3	NA	4	1	1
Cluster 5	Dpep1	2.11805	1.35934	4.85269	2.11771	DPEP1	NA	0	No	No	2	NA	NA	NA	NA
Cluster 5	Adam22	17.3575	11.849	16.6358	11.5082	ADAM22	7	0	Yes	Yes	3	1	1	NA	1
Cluster 5	Prc1	1.78691	3.57252	4.48609	2.46111	PRC1	0	0	Yes	Yes	1	NA	NA	NA	NA
Cluster 5	4930444P10Rik	4.36871	3.7144	7.11727	3.77379	LOC100130301	NA	0	No	No	NA	NA	NA	NA	NA
Cluster 5	Hdac9	2.23702	3.1763	4.2604	2.39735	HDAC9	23	0	Yes	Yes	22	2	18	4	12
Cluster 5	Anxa1	2.71889	0.950034	4.27035	1.963	ANXA1	0	0	No	No	10	2	4	NA	2
Cluster 5	Srpk3	1.05375	3.40221	4.52254	2.21579	SRPK3	NA	0	No	No	NA	NA	NA	NA	NA
Cluster 5	Accs	2.10164	1.82567	3.70577	1.88288	ACCS	0	0	Yes	Yes	1	NA	NA	NA	NA
Cluster 5	Gm19757	5.89314	4.0017	8.78317	4.60507	Not found	NA	0	No	No	NA	NA	NA	NA	NA
Cluster 5	Id2	36.0677	50.4373	75.5979	39.9518	ID2	0	0	Yes	Yes	14	3	9	2	2
Cluster 5	Insig1	20.1192	16.1544	31.333	16.4939	INSIG1	0	0	Yes	Yes	2	NA	2	NA	NA
Cluster 5	Penk	6.64842	3.5019	7.71809	4.31182	PENK	NA	0	No	No	4	3	1	NA	NA
Cluster 5	Kif22	0.871789	2.29404	2.12136	1.2715	KIF22	0	0	Yes	Yes	1	NA	NA	NA	NA
Cluster 5	Lum	5.54054	5.621	10.7613	5.21503	LUM	0	0	No	No	NA	NA	NA	NA	NA
Cluster 5	Gm11974	15.4247	30.6805	27.2734	17.03	Not found	NA	0	No	No	NA	NA	NA	NA	NA
Cluster 5	Frat1	4.71842	4.81226	8.03585	4.0722	FRAT1	1	0	Yes	Yes	4	NA	2	NA	NA
Cluster 5	Radil	2.67276	1.63744	3.59224	1.80769	RADIL	NA	0	No	Yes	1	NA	1	NA	NA
Cluster 5	Gm3435	1.30851	1.37799	1.8951	1.01661	Not found	NA	0	No	No	NA	NA	NA	NA	NA
Cluster 5	Sat1	86.252	169.775	186.005	97.6828	SAT1	9	0	Yes	Yes	8	1	6	NA	3
Cluster 5	Pbk	0.990651	3.90586	2.8277	1.69198	PBK	NA	0	No	No	NA	NA	NA	NA	NA
Cluster 5	Inmt	1.03024	1.58547	7.4401	2.18652	INMT	NA	0	No	No	NA	NA	NA	NA	NA
Cluster 5	Gm20199	6.74851	11.5727	16.4042	7.34036	Not found	NA	0	No	No	NA	NA	NA	NA	NA
Cluster 5	Ahnak2	0.741015	1.83188	3.04631	1.1778	AHNAK2	0	0	No	No	1	1	1	NA	NA
Cluster 5	Ly6a	4.12536	1.73814	3.20003	1.87525	Not found	NA	0	No	No	NA	NA	NA	NA	NA
Cluster 5	Dpt	2.42742	0.758603	2.84002	1.11175	DPT	4	0	No	No	8	3	4	1	3
Cluster 5	Sik1	1.35279	2.57808	5.70321	1.56565	SIK1	18	0	Yes	No	11	1	6	1	2
Cluster 5	Ciart	1.97437	10.8695	4.36167	1.772	CIART	NA	0	No	No	NA	NA	NA	NA	NA
NA: Not available from enhancer lists or transcription factor ChIP-seq peak files.
Not found: Human homolog gene not found in the Homologene database from the NCBI, used as source for search (see Methods).
* Original data from: Miguel-Escalada I, Bonas-Guarch S, Cebola I, Ponsa-Cobas J, Mendieta-Esteban J, Atla G, Javierre BM, Rolando DMY, Farabella I, Morgan CC et al: Human pancreatic islet three-dimensional chromatin architecture provides insights into the genetics of type 2 diabetes. Nat Genet 2019, 51(7):1137-1148.
** Original data from: Pasquali L, Gaulton KJ, Rodriguez-Segui SA, Mularoni L, Miguel-Escalada I, Akerman I, Tena JJ, Moran I, Gomez-Marin C, van de Bunt M et al: Pancreatic islet enhancer clusters enriched in type 2 diabetes risk-associated variants. Nat Genet 2014, 46(2):136-143.

## Sheet: Supplementary Table 5
Supplementary Table 5. Statistical tests for genes showed in Figure 4C.
Cluster	Gene	Control vs 5dpDT (q-val)	5dpDT vs 15dpDT (q-val)	Control vs 15dpDT (q-val)	5dpDT vs 30dpDT (q-val)	15dpDT vs 30dpDT (q-val)	Control vs 30dpDT (q-val)
1	Upk3a	0.00095256	0.993948	0.00095256	0.787345	0.83286	0.00095256
1	Ffar2	0.17954	0.0755507	0.00095256	0.0286209	0.990203	0.00095256
1	Fbp1	0.00470228	0.749351	0.0862402	0.747588	0.204387	0.00095256
1	Edn3	0.00788806	0.916617	0.00095256	0.921916	0.648637	0.0124762
1	Itih2	0.0752005	0.651884	0.00849691	0.49155	0.987863	0.00095256
1	Tmem151b	0.0417801	0.689276	0.00256611	0.994141	0.657742	0.0130382
1	Socs3	0.00095256	0.743443	0.0245404	0.927876	0.400238	0.00095256
1	Fgl2	0.544923	0.236902	0.0108006	0.00537654	0.559018	0.00095256
1	Slc40a1	0.102879	0.479748	0.769861	0.144815	0.001786	0.00095256
2	Stat1	0.00095256	0.00095256	0.151179	0.00095256	0.805656	0.384342
2	Irf7	0.00095256	0.00095256	0.95875	0.00095256	0.331986	0.569543
2	Irf9	0.00095256	0.00095256	0.131817	0.00095256	0.887183	0.0202531
2	Nr1d1	0.00095256	0.00095256	0.184969	0.00095256	0.581593	0.603083
2	Ifit3	0.00095256	0.00095256	0.102275	0.00095256	1	0.00967178
2	Stat2	0.00095256	0.00095256	0.933641	0.00095256	0.441128	0.745761
2	Il18bp	0.00095256	0.00095256	0.953202	0.00095256	0.899296	0.697274
2	Mx1	0.00095256	0.00095256	1	0.00095256	1	1
2	Oas2	0.00095256	0.00095256	1	0.291488	1	1
3	Znf512b	0.962143	0.15239	0.0589543	0.297019	0.00095256	0.498786
3	Tshz3	0.843903	0.00602103	0.0509946	0.535219	0.07143	0.930435
3	Efcab10	0.937528	0.0135778	0.0108006	0.809382	0.00095256	0.978572
3	Zfp131	0.90395	0.401992	0.148656	0.412267	0.0102359	0.782267
3	Lrrc29	0.978954	0.0146364	0.00849691	0.455592	0.00095256	0.646845
3	Lrrc36	0.957075	0.0040139	0.0202531	0.991386	0.00256611	0.914123
3	Zc3h6	0.965055	0.00849691	0.00256611	0.70112	0.00095256	0.882303
3	Zfp641	0.994438	0.68049	0.701072	0.43891	0.0452462	0.38213
3	Zfp459	0.84039	0.159017	0.50666	0.66677	0.00470228	0.235726
4	Dio1	0.998122	0.10401	0.102879	0.89805	0.00788806	0.902876
4	Foxa3	0.673445	0.0335346	0.00095256	0.977666	0.0182104	0.441248
4	Hnf1a	0.19715	0.04005	0.0014	0.54525	0.00415	0.38675
4	Pou3f4	0.956783	0.0221782	0.058235	0.954792	0.0235778	0.997307
4	Zfp146	0.908345	0.0868804	0.266371	0.994255	0.0441271	0.864011
4	Zfp251	0.773115	0.408223	0.0896528	0.722077	0.0398319	0.999414
4	Zfand3	0.986843	0.339713	0.256438	0.683914	0.0226337	0.786817
4	Bhlha15	0.993722	0.278981	0.462276	0.518131	0.00967178	0.587691
4	Rarg	0.713907	0.238757	0.0343752	0.839191	0.0373661	0.957416
5	Iapp	0.212037	0.750547	0.0250025	0.941903	0.44239	0.31067
5	Nupr1	0.00095256	0.00095256	0.00095256	0.951079	0.00095256	0.00095256
5	Mlxipl	0.313335	0.001786	0.0824906	0.0662814	0.200694	0.876022
5	Npas4	0.863243	0.786012	0.416024	0.0377622	0.00095256	0.19594
5	Nfil3	0.0775042	0.693632	0.00330867	0.860983	0.933487	0.00537654
5	Ebf1	1	0.0235778	0.0831428	0.67948	0.15686	0.949475
5	Etv5	0.725821	0.61877	0.984332	0.00095256	0.00095256	0.00095256
5	Epas1	0.945393	0.774114	0.518573	0.117568	0.529762	0.0369416
5	Nr1h3	0.470223	0.966212	0.297254	0.484253	0.682896	0.0304053

## Sheet: Supplementary Table 6
Supplementary Table 6. Number of cells counted for the quantifications presented in the manuscript figures.
Figure	Replicate #	Treatment	# slides used for quantification	Total # of islets counted	Total # of YFP+ Cells	Total # of Ifit3+ Cells	Total # of YFP + Ifit3	Total # of cells
Figure 5	1	Control	3	13	427	189	32	1771
	2	Control	4	13	275	130	29	1589
	3	Control	2	19	1145	25	5	3515
	1	5dpDT	5	18	605	920	223	1834
	2	5dpDT	3	13	282	631	213	1200
	3	5dpDT	2	6	136	151	69	266
	1	15dpDT	2	12	219	34	30	469
	2	15dpDT	2	11	283	70	56	525
	3	15dpDT	1	7	118	3	2	219
Figure	Replicate #	Treatment	# slides used for quantification	Total # of islets counted	Total # of Ins+ Cells	Total # of YFP+ Cells	Total # of cells
Figure S1	1	Control	2	6	646	49	813
	2	Control	2	5	368	193	649
	3	Control	1	9	532	193	890
	1	5dpDT	3	5	121	131	496
	2	5dpDT	2	5	78	83	228
	3	5dpDT	2	7	152	213	602
	1	15dpDT	1	3	13	41	95
	2	15dpDT	2	8	11	341	506
Figure	Replicate #	Treatment	# slides used for quantification	Total # of islets counted	Total # of CD45	Total # of Ifit3+ Cells	Total # of cells
Figure S4B	1	Control	1	3	17	13	317
	2	Control	1	3	3	6	76
	1	5dpDT	2	8	107	173	368
	2	5dpDT	2	8	264	245	1236
	1	15dpDT	1	4	6	-	126
	2	15dpDT	1	8	20	-	391
